# Supplementary material for: Dead ringer acts as a major regulator of juvenile hormone biosynthesis in insects
Source: PNAS Nexus. 2024 Sep 30;3(10):pgae435. doi: 10.1093/pnasnexus/pgae435 (PMC11467689; doi:10.1093/pnasnexus/pgae435)
Supplement: pgae435_Supplementary_Data [file pgae435_supplementary_data.zip]

Archive with 12 entries (12 files):
- Dataset S1.xlsx
- Dataset S2.txt
- Dataset S3.txt
- Figure S1.tif
- Figure S2.tif
- Figure S3.tif
- Figure S4.tif
- Figure S5.tif
- Figure S6.tif
- Supplementary Information.docx
- Table S1.pdf
- Table S2.pdf
