# Supplementary material for: Dead ringer acts as a major regulator of juvenile hormone biosynthesis in insects
Source: PNAS Nexus. 2024 Sep 30;3(10):pgae435. doi: 10.1093/pnasnexus/pgae435 (PMC11467689; doi:10.1093/pnasnexus/pgae435)
Supplement: pgae435_Supplementary_Data [file pgae435_supplementary_data.zip › Dataset S1.xlsx]

## Sheet: Fig. 1and S2
Fig. 1B		CA				L4D2
		L4D2	L4D2	L5D4	L5D4	Ep	FB	Mg	MT	PG	Br
	1	88.3068	111.693	304.011	279.752	0.358369	0.000547546	0.000547546	0.000547546	0.000547546	0.000547546
	2	54.7566	145.243	297.372	199.242	5.53719	2.64008	1.26707	2.68203	1.57553	4.0012
	3	156.524	43.4764	265.77	220.08	0.00228027	0.00228027	0.00228027	0.00228027	0.00228027	0.00228027
	4	116.714	83.286	247.497	224.088	3.12933	1.47263	1.37668	0.220387	2.13794	2.42646
	5	97.9711	102.029	223.608	218.378	5.54769	4.12948	0.309213	1.43765	2.46233	0.000244515
	6	121.666	78.3338	199.381	216.228	0.00321987	2.31412	1.52686	0.00321987	0.00321987	0.00321987
	7	101.875	98.1249	197.524	214.779	0.00422317	0.00422317	0.00422317	9.08446	0.00422317	0.00422317
	8	99.1658	100.834	198.971	208.353	0.773822	0.00118231	1.869	5.4255	0.00118231	1.72948
	9	106.881	93.1187	192.176	195.362	1.1135	1.02504	2.17147	1.17075	1.51256	0.612852
	10	84.8498	115.15	178.933	202.152	0.00284631	2.55684	0.00284631	1.22448	0.51632	0.594878
	11 (TF1, Dri)	133.827	66.1726	123.917	248.007	0.000531165	0.000531165	1.17552	0.457015	1.30109	3.51483
	12	97.2711	102.729	165.508	194.689	0.00058951	0.00058951	0.00058951	0.00058951	0.427866	0.00058951
	13	103.231	96.7694	167.598	191.159	0.237597	0.00010891	0.00010891	0.00010891	0.0395233	3.64133
	14	105.582	94.4176	155.865	196.43	0.00630881	0.00630881	0.00630881	7.23747	0.00630881	0.00630881
	15	98.7293	101.271	159.619	191.537	0.00471946	5.08758	0.00471946	4.06063	0.00471946	0.00471946
	16	92.2208	107.779	148.787	172.059	0.00052189	0.00052189	0.990025	0.00052189	0.00052189	0.00052189
	17	97.8935	102.106	147.309	159.629	7.02237e-06	0.0189253	0.0333029	7.02237e-06	0.00637069	0.0136957
	18	109.979	90.0212	149.061	148.72	0.000958033	1.03276	2.57452	1.78597	1.39068	1.40141
	19 (TF2)	84.4879	115.512	134.155	147.383	0.00352147	0.00352147	0.00352147	0.00352147	0.00352147	3.92468
	20 (TF3)	119.371	80.6293	124.409	133.039	0.197146	0.000301216	0.000301216	0.259166	0.081991	1.63654
	21	24.7531	175.247	113.336	125.51	0.00430271	2.31916	2.04035	1.85103	0.00430271	1.7981
	22	101.114	98.8861	104.104	106.354	0.452263	1.88057	0.362147	5.09867	0.494404	0.400074
	23	92.6502	107.35	101.827	94.1423	0.213527	1.28072	0.253979	4.08365	0.256339	0.199382
	24	89.461	110.539	92.6178	94.5584	0.0536046	0.0294306	0.0187736	0.0798683	0.00520132	0.28953
	25	110.932	89.0676	73.6688	85.9438	0.278231	0.0739177	0.156084	4.11408e-05	0.0522529	9.00392
	26	80.9032	119.097	91.7848	64.3685	0.00231751	0.00231751	0.00231751	1.32932	0.00231751	0.00231751
	27	91.3705	108.63	68.0047	70.7919	1.13071	0.927373	1.09991	1.23706	1.45703	0.828367
	28	137.827	62.1726	54.2825	57.2603	1.48561	1.95753	2.58362	0.781214	0.741309	0.379439
	29	94.0325	105.967	52.1093	53.3768	4.5801e-05	4.5801e-05	4.5801e-05	4.5801e-05	4.5801e-05	4.5801e-05
	30	95.6677	104.332	48.6519	47.0685	0.00351778	0.00351778	0.00351778	0.00351778	0.00351778	0.00351778
	31	138.487	61.5131	47.2785	45.1807	0.00146601	0.00146601	4.86671	0.00146601	0.00146601	0.306396
	32	68.698	131.302	40.4997	43.2276	0.00031472	0.00031472	0.00031472	0.00031472	0.00031472	0.00031472
	33	102.658	97.3422	35.8186	44.6709	0.282511	0.000431644	0.000431644	0.000431644	0.000431644	1.23273
	34	104.216	95.784	40.4465	39.5499	0.000371685	0.000371685	0.000371685	5.9164	0.000371685	0.310691
	35	133.237	66.7629	37.7346	34.9134	0.00137988	1.48751	3.70815	1.38512	1.37712	0.00137988
	36	105.675	94.3248	38.079	32.5758	0.000724552	0.000724552	0.000724552	6.54589	0.000724552	0.000724552
	37	104.24	95.7602	36.5573	31.5105	0.00017926	0.00017926	0.00017926	5.52691	0.00017926	0.287193
	38 (JHAMT)	95.048	104.952	0.0423873	0.0926379	2.80934e-05	2.80934e-05	2.80934e-05	2.80934e-05	2.80934e-05	2.80934e-05
Fig. 1C		CA											L4D2
		L4D0	L4D1	L4D2	L4D3	L4H	L5D0	L5D1	L5D2	L5D3	L5D4	L5D5	Ep	FB	Mg	MT	PG	Br
	TF1(Dri)	43.2411	59.4799	53.6063	71.2259	87.6894	62.8713	57.057	57.8534	58.2558	37.3835	38.971	0.177308	0	0.0205365	0.121105	0.054573	0.388054
		51.0674	63.749	60.3102	68.3245	102.845	48.3127	55.8827	45.1718	52.1404	35.367	40.626	0.0196999	0	0.0777147	0.0422276	0.0306989	0.393471
		48.6487	67.8525	56.6628	71.2259	109.465	56.6628	69.2783	51.7803	47.979	30.5761	32.7706	0.017269	0	0.0534499	0.0220104	0.118613	0.584118
	TF2	63.9919	87.4156	69.5423	65.791	114.549	74.5336	52.7032	38.3145	38.581	33.5867	28.6372	0	0	0	0	0.144568	2.15818
		51.9776	79.3313	60.9611	46.1999	93.6897	73.5074	52.3391	18.1107	33.5867	28.2429	47.4988	0	0	0	0	0.000383049	3.09474
		47.1707	101.816	79.8831	61.8121	91.7616	75.052	46.8448	41.6377	27.4706	25.1035	32.6683	0	0	0	0.234851	0	2.9278
	TF3	99.3934	42.0804	102.898	83.5795	90.2014	94.0318	61.6094	57.0865	52.8957	35.8792	28.9417	0.139185	0	0.012914	0.160994	0.00249815	0.276448
		106.527	96.6754	92.7373	85.3357	94.0318	85.3357	60.7612	35.3476	37.663	47.6722	29.7554	0.0810568	0	0	0.107699	0.0419576	0.352349
		57.4836	94.0318	117.383	96.6754	115.767	83.5795	62.9039	44.1725	36.6331	34.4177	40.9297	0.106955	0	0	0.0631566	0.0189072	0.63511
Figs. 1D and S2	Class	Order	Species (Binomen)	Aligment label	Protein ID	Sequence	Alignment for tree
	Mammalia	Rodentia	Mus musculus	R.Mm	NP_001275554	MKLQAVMETLIQRQQRARQELEARQAPPPPPPEPTGVRARTTMTDEDREPENARMHRTQMAALAAMRAAAAGLGHPSSPGGSEDGPPISGDEDTAREGTLSSPALHGSVLEGAGHAEGDRHLMDVGSDDDDTKSKWEEQELEELGEEEEEEEEEDDFEEEEEEEEGLGPPESASLGTAGLFTRKAPPAQAFRGDGGPRMLSGPERLGPGPAHPSHMASQMPPPDHGDWTFEEQFKQLYELDADPKRKEFLDDLFSFMQKRGTPVNRIPIMAKQVLDLFMLYVLVTEKGGLVEVINKKLWREITKGLNLPTSITSAAFTLRTQYMKYLYPYECERRGLSSPNELQAAIDSNRREGRRQSFGGSLFAYSPSGAHSMLPSPKLPVTPLGLAASTNGSSITPA…	DEDTARKWEEQRLG-PGPAHPSDWTFEEQFQLYELDADPKRKEFLDDLFSFMQKRGTPVNRIPIMAKQVLDLFMLYVLVTEKGGLVEVINKKLWREITKGLNLPTSITSAAFTLRTQYMKYLYPYECERRGLSSPNELQAAIDSNRREGRRQSFGPVTPLGLAITPAPKIKKEE------RLPVS-------AAQAAAVQAAEQL-REPPEKKMNIRINSQASESRG-SNSISMSVEMNGIVYTGVLFAQ	.
	Amphibia	Anura	Xenopus tropicalis	Anu.Xt	NP_001011106	MKLQAVMETLQRQQRARLQQELEARQLQQDSSEGRTPPSVGYPGNGSEEAEPEALKIQRAQAAALAAMRAAAAGLSQQPSPAASDEEEEDGESMASDEEDEKERDGESERYPDMGSEEEDLKGKWDEDDFEDEGEEDDYEDMEEGMGVSEAGRVGKGSTLPPKHPNPQAFPTQRSVGAERAGLPHTGHPQLQDHGDWTYEEQFKQLYELDGDPKRKEFLDDLFSFMQKRGTPVNRIPIMAKQVLDLYMLYVLVTEKGGLVEVINKKLWREITKGLNLPTSITSAAFTLRTQYMKYLYPYECEKRGLSNPNELQAAIDSNRREGRRQSFGGSLFTYSPSGAPSMLSSPKLQVSALSLGGVATNGSSLSSMQKIKKEEDSPISLTVPPRIPVSLAGHSMVA…	DEEDEKKWDEDRAGLPHTGHPQDWTYEEQFQLYELDGDPKRKEFLDDLFSFMQKRGTPVNRIPIMAKQVLDLYMLYVLVTEKGGLVEVINKKLWREITKGLNLPTSITSAAFTLRTQYMKYLYPYECEKRGLSNPNELQAAIDSNRREGRRQSFGQVSALSLGLSSMQKIKKEE------RIPVS-------AAQ-------EQL-REPPEKKMNIRINSQA-EGRG-TNSISMSVELNGIVYTGVLFAQ	.
	Arachnida	Ixodida	Ixodes scapularis	I.Is	XP_042144857	MEHESDDMDGSMSNPEEEDLNESEYGGSGDDDDERRTPLEGDLSNDASDPQQDILSRYHHNNNSSTTNNNNNNSSSGGGVRRTDGGSPLALNNSNHGSTPPSSNGSMPSLLDHRIPAPNVVVTSTAGLALQGAISLSSTPLRPLQPPGAPLLPAPMSLPLPLAVSQGPLFSLATPPPHMMHLPPTLTPHSTVSTQDLSKYASFEEQYGKHGKSTEFSRDFKVLYELSDDPKRKEFLDDLFTFMQKRGTPVNRIPIMAKQVLDLYELYRLVVSRGGLVEVINKKIWREITKGLNLPSSITSAAFTLRTQYMKYLYPYECEKEKLSQPDELQAAIDGNRREGRRSSYSHYAEMMSTARSQHSSPISLVCRQANGHSSTPHQGAPSSGEEDNSLSLSLYVPQ…	DDDDERRYHHNPTLTPHSTVSTYASFEEQYVLYELSDDPKRKEFLDDLFTFMQKRGTPVNRIPIMAKQVLDLYELYRLVVSRGGLVEVINKKIWREITKGLNLPSSITSAAFTLRTQYMKYLYPYECEKEKLSQPDELQAAIDGNRREGRRSSYSHSSPISLV-----------NSLSL-------SLY---PQQQEALNLERRL-LDPPSKRTHIKLTSRG-DGRQVDSSMVVTMEINGIMYQGVLFAQ	.
	Branchiopoda	Anomopoda	Daphnia pulex	Ano.Dp	XP_046445631	MLLSPGSAEKVSKIRVKNREPVPSYRMDRNDDEIDAMMSDGEGDSSDNLDRDDSSDDGDLDDGVGNDHQLKRQDGGDMEQEMQVHQALLRQAEAAAHMQNLMQSQLGLSIGSGFPNLSNFPGLPGMAGLGGLHPDLQAQLQAHIQALSGQGGGGGGGGGQQGTGNGTSNGHGSSSGNESQSPPAGMGPPKTSSPLSGLNNASQNSLLSLANSSHHSLTTPASSPYNNKQRHHSNAAISPRRGGNGQQHHHNHHHHSKDSKDDLDQDSMDGSSSPSPPASMLASIAAAASALRSPSGGLLPPSSAASHHPYLASAFSNALGGLSALTSGLSVGGSNGGAHGSAHGGQHPPLTPSPSSDSPQQTDAPRGAPNSSQQSWTFEEQFKQLYELNDDAGRKAFLD…	RDDSSDQLQAHSSDSPQQTDAPSWTFEEQFQLYELNDDAGRKAFLDELFDFMQKRGTPITRLPIMAKQVLDLYELYNLVVARGGLVDVINKKLWQEIIKGLHLPSSITSAAFTLRTQYMKYLYPYECEKEKYSSPNELQAAIDGNRREGRRSSYGHMSPLSLV-----------AELNMSRIHLW-NIYNSLPPQTEALNLAKEEEREPANKRANIKITSRG-DTRN-DNSLVVSMEINGIVYQGVLFAQ	.
	Entognatha	Collembola	Folsomia candida	Coll.Fc	XP_035710015	MENHHESEVEGSLSGAENEHDMSEEEDDDGSRISNNSPRPPEIKFNPAMIDPEMITKLKQGVPWATDDVDRSMGPFFFPSPHVLASQLAAAAAAVAKDKDSHRDRSPPLRFTDEAHTSNQTLGGSDSSTSSTSSQQTWSFAEQFTQLYELSDDMKRKEFLDDLFSFMQKRGTPINRLPVMAKNVLDLYELYNLVIARGGLVDVINKKLWQEIIKGLHLPSSITSAAFTLRTQYMKYLYPYECEKKRLSTPAELQAAIDGNKREGRRASYGPYPDMLHMFQISPLSLVGGRPQMNGNGHSMHSTSPNSPPNSAATPNARDALAALELSRLTLWNLYGGGATLPESKAPPQQEALNLEVPTRNSEGAQTPKVPTTSHSNNIPTSPRSTVYTPEKENGKRHD…	DDDGSRKLKQGTLGGSDSSTSSTWSFAEQFQLYELSDDMKRKEFLDDLFSFMQKRGTPINRLPVMAKNVLDLYELYNLVIARGGLVDVINKKLWQEIIKGLHLPSSITSAAFTLRTQYMKYLYPYECEKKRLSTPAELQAAIDGNKREGRRASYGQISPLSLV-----------AALELSRLTLW-NLYGGGPPQQEALNLEEKENGKPPPKRANIKINSRG-DGR--DSSLVVSMEINGIMYVGVLERM	.
	Insecta	Odonata	Ischnura elegans	Od.Ie	XP_046403414	MDSDDMDGGGGLSNNEEEVSEAEEELHEEGEEESDALSRMPMETLDAEAIAKLKKERDEREEIERELKVTQELLLRRAAAGITGGPMAVMGGRAGEEEDEDLDDEGSNAHQAPEHHRPLMQNHHSLLSSSSAASTTSSASSSPQQGPMMGPGPIMGGGSNGGLPTSNTPTSVPSGMADMQLRTPPPPPPPPPANLHPPPPSTSAPSLGFSIPAPSPLAPPHPLALTFGNGTALHHSPHGNGLSHLALSQHPLLSHHQQNSNGAMGNHQGPPPPAYPASSPSSAGTPTTTTAVTSSSSSHAAAAAAAAAAAIHNSISSASSHSSESSTSSSQQTWSFEEQFKQVRQLYELSDDPKRKEFLDDLFSYMQKRGTPINRLPIMAKQVLDLYELYNLVIARGGL…	GEEESDKLKKESSASSHSSESSTWSFEEQFQLYELSDDPKRKEFLDDLFSYMQKRGTPINRLPIMAKQVLDLYELYNLVIARGGLVDVINKKLWQEIIKGLHLPSSITSAAFTLRTQYMKYLYPYECEKRSLSTPAELQAAIDGNRREGRRSSSGQMSPLSLVMVEYVKLLNKENALEMSRLTLW-NLYNSAPPQKEALNLEKKE-EEPPSKRANIKIASRG-DGRGSDSSLVVSMEINGVTYQGVLFAQ	.
	Insecta	Ephemeroptera	Neocloeon triangulifer	E.Nt	XP_059487778	MDNPPHPDSDMEGSPASNNELSDAELMPEEEEEISGEEGVHPRGMNGMQGRPSPPPVELLAKLKQQEMEATREQLEKAHKEMREMQRQHLEQIAAAAAAAAAQQGGSPPPGLSQGPRDPMLSLAASMVPPPVPMFSHPGGAPPPLSQHHALAAAAAAFPTSALQNSISSASSHSSESSSSSQQTWSFEEQFKQVRQLYELSDDPKRKDFLDDLFSFMQKRGTPINRLPIMAKQVLDLYELYNLVIARGGLVDVINKKLWQEIIKGLHLPSSITSAAFTLRTQYMKYLYPYECEKRSLSSPTELQAAIDGNRREGRRSSYGTYAEMVQRSPGLGAVATSLAQQMSPLSLVTAAGGRPTMNGGGVHHTPPHPLSLGPANGLGPAEFEARMAEYVKLLDKEL…	EEISGEKLKQQSSASSHSSESSTWSFEEQFQLYELSDDPKRKDFLDDLFSFMQKRGTPINRLPIMAKQVLDLYELYNLVIARGGLVDVINKKLWQEIIKGLHLPSSITSAAFTLRTQYMKYLYPYECEKRSLSSPTELQAAIDGNRREGRRSSYGQMSPLSLVMAEYVKLLDKENALEMSRLTLW-NLYHNSPPQREALNLEKKE---NPPKRANIKINSRG-DARE-NSSLVVSMEINGVMYQGVLFAQ	.
	Insecta	Orthoptera	Schistocerca americana	Or.Sa	XP_047000739	MATRIVERNPTPTPPPPPPAPVSGSGSGPAPQAVQPYLPLSFFPPPANFIPPISAPAPTAAPACVSSSVATSSSFQNAVAPSAAPANAAGGAPATNNSHNNPSSASSHSSESSTSSQQTWSFEEQFKQLYEINNDPRRKEFLDDLFSFMQRRGTPINRLPIMAKSVLDLFELYNLVIARGGLVDVINKKLWQEIIKGLSLPSSITSAAFTLRTQYMKYLYPYECERRGLSTPQELQAAIDGNRREGRRSSYGGAYCAKQGRRKVIHDMSEKCVIALHIRVFFLVYQPTTSSETVLSSLFTSHYIRSLSHLGPEYEARLAEYLRMLNRELRTTSGTPPTLPGSLAVPLGVAVGRAPGTVPAAAPHHHHHHHSSPRQHPQQQQQQQHILQHQQLAPPPQPQ…	-----------SSASSHSSESSTWSFEEQFQLYEINNDPRRKEFLDDLFSFMQRRGTPINRLPIMAKSVLDLFELYNLVIARGGLVDVINKKLWQEIIKGLSLPSSITSAAFTLRTQYMKYLYPYECERRGLSTPQELQAAIDGNRREGRRSSYGHIRVFFLVLAEYLRMLNRETPEELPRLPLWPALYPPTEPQQEALNLEKRE-SEPPAKRTHISITSRG-EGPGNDNSLIVSMDLNGMKYQGILFAI	.
	Insecta	Hemiptera	Halyomorpha halys	He.Hh	XP_024216702	MEMDHRDSDIEGTIPHQGCREMYFLDKKSTIFTQSTAELSETEEDSREAGRPAVDNGIADQTVNIIKQERDESKVAAAGPPTFTLPFPFPHPFIQPAPAPFPPVVTTQPAVHSSASSHSSESSSGSQQTWSFEEQFKQVRQLYEISDDPKRKEFLDDLFSFMQRRGTPINRLPIMAKSVLDLYELYNLVIQRGGLVDVINKKLWQEIIKGLHLPSSITSAAFTLRTQYMKYLYPYECEKRRLSTPGELQAAIDGNRREGRRGSYGTYAEMMQRSPTQSSPLSLVTGGHSGRSVSVNGTGNHHHHHHNNNHIPPHQALMPPSVSGSGGITSDIEYRMVEYVKMLNKEFRTSATPPIPKLNSPPGSPSEGTAVNMNPLEMSRLTLWNIYNNAAPQETQREA…	SREAGRNIIKQSSASSHSSESSTWSFEEQFQLYEISDDPKRKEFLDDLFSFMQRRGTPINRLPIMAKSVLDLYELYNLVIQRGGLVDVINKKLWQEIIKGLHLPSSITSAAFTLRTQYMKYLYPYECEKRRLSTPGELQAAIDGNRREGRRGSYGQSSPLSLVMVEYVKMLNKENPLEMSRLTLW-NIYNNAETQREALNLE------PPPKRTHIKIAREN-KGGS-ENSLVVSMDINGIVYQGVLFAQ	.
	Insecta	Hemiptera	Nilaparvata lugens	He.Nl	XP_039278287	MEMDHRDSDIEGSVCSPDYVAGRRIFDNGSRISEAFCSPIMKMAQDSDNRSGAEMSENEEDSDDAIQQRHQATPPTPPTSLTVTPNSEHDIITKIKRERDELDRNEHAKSVVHSTLQQLSSGGGSASGDLLPPNFPLPLPFPFPPPAAFLQPAPAYPPAHHHQPPPTTAPGGLPPSSSSSESSTTSSSAAQQQTWSFEEQFKQVRQLYELSDDPKRKEFLDDLFSFMQRRGTPINRLPIMAKSVLDLYELYNLVIQRGGLVDVINKKLWQEIIKGLHLPSSITSAAFTLRTQYMKYLYPYECEKRRLSTPVELQAAIDGNRREGRRGSYGYGDVMAGHHQQRSPTQMSPLSLVTGISHLAPHHASSRPHLNGNSQHHHGHHHLLPMPCKVCPLPGVVPP…	EEDSDDKIKRESSSESSTTSSSTWSFEEQFQLYELSDDPKRKEFLDDLFSFMQRRGTPINRLPIMAKSVLDLYELYNLVIQRGGLVDVINKKLWQEIIKGLHLPSSITSAAFTLRTQYMKYLYPYECEKRRLSTPVELQAAIDGNRREGRRGSYGQMSPLSLVMVEYVKFLNKESFSEMSRLSLW-NLYHGGEPQKEPINLE------PPAKR-HIKISNKG-DGRS-ESSLVVTIDINGIEYRGVVFAQ	.
	Insecta	Blattodea	Cryptotermes secundus	B.Cs	XP_023709417	MYLSNNDEELSEAELQDEDSEDALSRLPVEDVGDPEVLAKLKQQEREEREEIERELKAHAQSQSHLQAPSPRHSPREQPATPSPNVMIPPPAFSLPLPFPFPHPSAAFLPPISAASAAPPISAPTPSFPPPSTAGATLQNSISSGSSHSSESSSSSQQTWSFEEQFKQLYEINDDPRRKEFLDDLFSFMQKRGTPINRLPIMAKSVLDLYELYNLVIARGGLVDVINKKLWQEIIKGLHLPSSITSAAFTLRTQYMKYLYTYECEKRQLSTPAELQVAIEGNRREGRRSSYGTYSEMVQRSPVPNLPPAHPSQMSPLSLVTSGRPAMNGNSNHHPASHPQPHGQPLVPGSVPGMVPSEFETRMMVDYVKYLRKELSGSTAAGNGSSNRQGSSSPPPSTS…	DEDSEDKLKQQSSGSSHSSESSTWSFEEQFQLYEINDDPRRKEFLDDLFSFMQKRGTPINRLPIMAKSVLDLYELYNLVIARGGLVDVINKKLWQEIIKGLHLPSSITSAAFTLRTQYMKYLYTYECEKRQLSTPAELQVAIEGNRREGRRSSYGQMSPLSLVMVDYVKYLRKENALGMSRLTLW-NLCNNNEPQREALNLETRE-SDPPPKRTHIKIASRG-DGRGIDNSLVVSMEINGVMYQGVLFAQ	.
	Insecta	Thysanoptera	Thrips palmi	T.Tp	XP_034246814	MAAAAAFLPPSHAPSTPTAAPANAQHRHSASSASSHSSESSTSSLPTYSFEEQFKQVRQLYEINDDPKRKEFLDDLFSYMQKRNTPINRLPIMAKSVLDLYELYKLVIARGGLVDVINKKLWQEIIKGLHLPSSITSAAFTLRTQYMKYLYPYECQKMHLSTPAELQAAIDGNRREGRRSSYGTYAEMVQRNPSQMSPLSLVTQGGRLLNGNGHYNHNHQLLPPPGSGPTPAELETRMAEYMKLISKELRSNAGTPPLSRQGSPPTSPREAAMSALEMSRLTLWNLYSNNSLGAGLGAGLGAAGALGSLGSLGSLGGGLAGPGLGGHGNATANLDADHPEHPAHPANAEPQREALNLGVQRQQQRDLLRAQRERESRERERERERERERERERERERER…	-----------SSASSHSSESSTYSFEEQFQLYEINDDPKRKEFLDDLFSYMQKRNTPINRLPIMAKSVLDLYELYKLVIARGGLVDVINKKLWQEIIKGLHLPSSITSAAFTLRTQYMKYLYPYECQKMHLSTPAELQAAIDGNRREGRRSSYGQMSPLSLVMAEYMKLISKESALEMSRLTLW-NLYSNNEPQREALNLGKRE-PEVAKRPTHIKINSRG-DGRGQDNSLVVSMDINGIMYQGVLFAQ	.
	Insecta	Hymenoptera	Apis mellifera	Hy.Am	XP_016766276	MEMSDEYQDMGNPGGGVAVVNIPMAHHQHSPDSPLSHQEEDLSDPDLQDEESGEELPQQPLQGNTHSSTDSASAQAGTPTPLTHLNSLMGAHHPHFLAKLKMEPTDMDALNNKSGLEALQAAMGGSGFNLPFSFPPPAFLTPQHHSQNSHAQSGGSIGSGVGNQVTSSASSHSSESSQGSARNGGEPRETNNQSQGNTAGANHQQQTSWSFEEQFKQVRQLYEINDDPKRKEFLDDLFSYMQKRGTPINRLPIMAKSVLDLYELYNLVIARGGLVDVINKKLWQEIIKGLHLPSSITSAAFTLRTQYMKYLYPYECEKRRLSTPAELQAAIDGNRREGRRSSYGTYAASGSTTNESLVQRNPHTPNSLALHAQMSPLSLVTAVAAGGQHHGSQSLVNGS…	DEESGEKLKMESSASSHSSESSSWSFEEQFQLYEINDDPKRKEFLDDLFSYMQKRGTPINRLPIMAKSVLDLYELYNLVIARGGLVDVINKKLWQEIIKGLHLPSSITSAAFTLRTQYMKYLYPYECEKRRLSTPAELQAAIDGNRREGRRSSYGQMSPLSLVMVEYVKLLNKESALEMSRLTLW-NMYNNNEPQREALDLGKRD-TEPPAKRTHIKISNRG-DGRG-DNSLVVSMELNGVMYQGVLFAQ	.
	Insecta	Hymenoptera	Microplitis mediator	Hy.Mm	XP_057341862	MEISDEYQDMGNPGGGVAMASIPLHHRQSPASSESHQEEESDPEQDEESGEELPQQPLHNNTHTSNDDTSVSAGLPVPLTSHINNFLAPHQHFMKLKQEPADMDMIGAKSNLDALHAVMANGYGGFPFQTPAFLQLQHLNPAQNRDAAGVGNNALPSSASSHSSESSQSSSRNNNDPRDNGSQSNPNNNNSGNSSQQQSSWSFEEQFKQVRQLYEINDDPKRKEFLDDLFSYMQKRGTPINRLPIMAKSVLDLYELYNLVIARGGLVDVINKKLWQEIIKGLHLPSSITSAAFTLRTQYMKYLYPYECEKLRLSTPAELQAAIDGNRREGRRSSYGAYSGGSGDNMLPRTPSTPGSLALHTQMSPLSLVTALGGQHHSAQSMANGPMAGGPPADFDARV…	DEESGEKLKQESSASSHSSESSSWSFEEQFQLYEINDDPKRKEFLDDLFSYMQKRGTPINRLPIMAKSVLDLYELYNLVIARGGLVDVINKKLWQEIIKGLHLPSSITSAAFTLRTQYMKYLYPYECEKLRLSTPAELQAAIDGNRREGRRSSYGQMSPLSLVVTDYLKLLQRDALAEMSRLTLW-NMYNNNEPQREALDLGKKD-RETSQKRTHIKISNRG-DGRG-DNSLAVSMEINGMMYQGVLYAQ	.
	Insecta	Neuroptera	Chrysoperla carnea	N.Cc	XP_044735830	MEMESHERDSDIGDDSPVSHNEEELSDPEGDLHEDIDSSDEAIRSRLSQNNINLDHHPDVLAKLKMQVRDLKVWSDMVRYYKIYEREELEQLHKSMVNHTNGGGLSSVMGPGGGGGGGGGNPLLTPGGGGLSMAFPFPHPAAAFLPPLAPPPAPPSSGGSSHSSEGSASSQHTWSFEEQFKQVRQLYEINDDPKRKEFLDDLFSYMQKRGTPINRLPIMAKSVLDLYELYNLVIARGGLVDVINKKLWQEIIKGLHLPSSITSAAFTLRTQYMKYLYPYECEKRRLSTPAELQAAIDGNRREGRRSSYGTYNEMVQRSPIPTSQMSPLSLVTQQQTMMSRMTGGLPNGAHHPSHPPPLGQPPLGGPIPGLAPSEFEARMVEYVKLLNKELRNTASPTAA…	DIDSSDKLKMQSGGSSHSSEGSTWSFEEQFQLYEINDDPKRKEFLDDLFSYMQKRGTPINRLPIMAKSVLDLYELYNLVIARGGLVDVINKKLWQEIIKGLHLPSSITSAAFTLRTQYMKYLYPYECEKRRLSTPAELQAAIDGNRREGRRSSYGQMSPLSLVMVEYVKLLNKENPLEMSRLTLW-NLYNNNEPQREALNLAKRE-PEPAKRHTNIKITNRG-DARG-DNSLVVSMELNGVMYQGVLFAQ	.
	Insecta	Coleoptera	Tribolium castaneum	Cole.Tc	XP_008196287	MEMDPQERESDLGDDSPVSHNDEEISDGDGESGREHDDVDSCDEIRRHGGGILADHGDVLAKLKMQVRDIKVGDDFENATRHLNFPLTNRSLQDNFHLPAPFPFPHPSTPFMTPLLPPPAAPSSGSSHSSEGSASSQHTWSFEEQFKQVRQLYEINDDPKRKEFLDDLFSFMQKRGTPINRLPIMAKSVLDLYELYNLVIARGGLVDVINKKLWQEIIKGLHLPSSITSAAFTLRTQYMKYLYPYECEKRRLSTPAELQAAIDGNRREGRRSSYGQYDSMQRSPNPSQMSPLSLVSQQQQLAARMNSVMSGGMALHNGAHHPSHPQPLGQPLNGGPLPGLAPSEFEARMMEYVKLLNKEIRSSAATPPRQGDVSPPNATSPLNQLELSRITLWNMYNNN…	DVDSCDKLKMQSSGSSHSSEGSTWSFEEQFQLYEINDDPKRKEFLDDLFSFMQKRGTPINRLPIMAKSVLDLYELYNLVIARGGLVDVINKKLWQEIIKGLHLPSSITSAAFTLRTQYMKYLYPYECEKRRLSTPAELQAAIDGNRREGRRSSYGQMSPLSLVMMEYVKLLNKENQLELSRITLW-NMYNNNEPQKEALNLSKRE-PEPPPKKTHIKINSRG-DARG-DSSLVVSMELNGITYQGVLFAQ	.
	Insecta	Coleoptera	Nicrophorus vespilloides	Cole.Nv	XP_017775226	MEMEPQERDSDIGDDSPVSHHDEELSEVESSGNQEDVDSCDEMRRHNSMLADHGDVLAKLKMQVRDIKVGEDFENRHMPFPMTNRPNEGFQLPVPFPFPHPAAAFLPPMAPQQQPPSSGSSHSSEGSASSQHTWSFEEQFKQVRQLYEINDDPKRKEFLDDLFSFMQKRGTPINRLPIMAKSVLDLFELYNLVIARGGLVDVINKKLWQEIIKGLHLPSSITSAAFTLRTQYMKYLYPYECDKRRLSTPQELQAAIDGNRREGRRSSYGQYESVHQRSPNPAQMSPLTLVSQQQQIAARMNSVMGGGIGLHNGAHHPSHPTPMGQPMTSGPIPGLAPSEFETRMLEYVKLLNKEIRNAGSTPPNHGDSSPRNDNLEMSRITLWNLYNNNQPPVEPQKEA…	DVDSCDKLKMQSSGSSHSSEGSTWSFEEQFQLYEINDDPKRKEFLDDLFSFMQKRGTPINRLPIMAKSVLDLFELYNLVIARGGLVDVINKKLWQEIIKGLHLPSSITSAAFTLRTQYMKYLYPYECDKRRLSTPQELQAAIDGNRREGRRSSYGQMSPLTLVMLEYVKLLNKEDNLEMSRITLW-NLYNNNEPQKEALNLSKREQPDPLPKKTHIKINSRG-DSRG-DNSLVVSMELNGVTYQGVLFAQ	.
	Insecta	Coleoptera	Diabrotica virgifera	Cole.Dv	XP_050514174	MEMEPQERESEIGEESPVSHNDEDVSDGEGGHSGGEHDDLDSCDEMRRHGGLLAEHGDVLAKLKMQVRDIKVGDDYDSGGGGRSLNLNFPLSNRVMSSNGSGPDGFQLPVPFPFPHPAAAFLPPMAPQPTAPSSGSSHSSEGSASSQHTWSFEEQFKQVRQLYEINDDPKRKEFLDELFSFMQKRGTPINRLPIMAKSVLDLYELYNLVIARGGLVDVINKKLWQEIIKGLHLPSSITSAAFTLRTQYMKYLYPYECEKRRLSTPAELQAAIDGNRREGRRSSYGQYDSMQQRSPNPGMHVSPLSLVSQQQQQLAAARMMGGGMTLHNGAHHPSHPQPLGQPINGGPLPGLAPNEFEARMMEYVKLLNKEIRGSTITPPRQGEISPPNATSPLNHLEMS…	DLDSCDKLKMQSSGSSHSSEGSTWSFEEQFQLYEINDDPKRKEFLDELFSFMQKRGTPINRLPIMAKSVLDLYELYNLVIARGGLVDVINKKLWQEIIKGLHLPSSITSAAFTLRTQYMKYLYPYECEKRRLSTPAELQAAIDGNRREGRRSSYGHVSPLSLVMMEYVKLLNKENHLEMSRMTLW-NLYNNNEPQKEPINLSKRE-PEPPPKRTHIKINSRG-DARG-DNSLVVSMELNGITYQGVLFAQ	.
	Insecta	Coleoptera	Psacothea hilaris	Cole.Ph	-	MEMDPQERESELGDDSPVSHNDDDMSDGEGHSAGEHDDQDSCDELRRHGMLADHGDVLAKLKMQVRDIKVGDDFDGSRNISFPGIGGRGVQDGFQLPVPFPFPHPAAAFLPPMAPQAAAPSSGSSHSSEGSASSQHTWSFEEQFKQLYEINDDPKRKEFLDDLFSFMQKRGTPINRLPIMAKSVLDLYELYNLVIARGGLVDVINKKLWQEIIKGLHLPSSITSAAFTLRTQYMKYLYPYECEKRRLSTPAELQAAIDGNRREGRRSSYGQYDSMQRSPNPNLQMSSLSLVSQQQQQQLAARMMGSGINLHNGAHHPSHPQPLGQPINGGPLPGLAPSEFEARMMEYVKLLNKEIRSSAATPPRQGDVSPPNATSPLNQLEMSRMTLWNLYNNNQPPVE…	DQDSCDKLKMQSSGSSHSSEGSTWSFEEQFQLYEINDDPKRKEFLDDLFSFMQKRGTPINRLPIMAKSVLDLYELYNLVIARGGLVDVINKKLWQEIIKGLHLPSSITSAAFTLRTQYMKYLYPYECEKRRLSTPAELQAAIDGNRREGRRSSYGQMSSLSLVMMEYVKLLNKENQLEMSRMTLW-NLYNNNEPQKEPMNLSKRE-PEPPAKRTHIKINSRG-DSRG-DNSLLVSMELNGVTYQGVLFAQ	.
	Insecta	Diptera	Phlebotomus papatasi	D.Pp	XP_055697282	MDGGRIDRDSDLGDDSPMSHTDEQSDEREDDMRDCDSSDEGVNVNANSTPMVSSGMEFPRSPEHQSESHLNAPHHFGQNHPLGVLGSLTALNMGVPGLQGLQGLHGLQHGDVLEKLKMQVRDMKVGLMDQDFALHAPFGGASLQAPSNVPFSMPPLGGNHRNSGGAGEPQNLSSQQQSNSSNGFPFTPPNAPNSSSKDANPGSNSSTSSETSNSSQHQNGWSFEEQFKQVRQLYEINDDPKRKEFLDDLFSFMQKRGTPINRLPIMAKSVLDLYELYNLVIARGGLVDVINKKLWQEIIKGLHLPSSITSAAFTLRTQYMKYLYPYECDKKNLSTPAELQAAIDGNRREGRRSSYGQFDPQMQGQLQMPPVQRSPVTSNIQQMSPLSLVTHGNAPSAHH…	DCDSSDKLKMQGSNSSTSSETSGWSFEEQFQLYEINDDPKRKEFLDDLFSFMQKRGTPINRLPIMAKSVLDLYELYNLVIARGGLVDVINKKLWQEIIKGLHLPSSITSAAFTLRTQYMKYLYPYECDKKNLSTPAELQAAIDGNRREGRRSSYGQMSPLSLVMMEYIKLFQSANALEMSRVAMW-SIYNNNPPQREALNLSKRE-RDPPMKRMQFKITK---SATG-EQQLVVTMEVNGMLYEGVLFAH	.
	Insecta	Diptera	Hermetia illucens	D.Hi	XP_037927023	MDVGRSSERDLDLGDDSAMSNDEHSDHEDDVRDCDSSDEGAPINSTMNGNGMDYSRATEDNPDIPLNHHPQFPQSHTLGLLGNFMGVPGLQNLPNLQHGDVLEKLKMQVRDMKVGMMDQDYAPHSTYGSTLPPSGAAGFPLAQSNGLGQPQNLSQTPTSVSHSNGYPFASPNNNVPSSKDANPSSNASSSSEASNSSQQNNGYSFEEQYKQVRQLYEINNDPKRKEFLDDLFSFMQKRGTPINRLPIMAKSVLDLYELYNLVIARGGLVDVINKKLWQEIIKGLHLPSSITSAAFTLRTQYMKYLYPYECEKKNLSTPGELQAAIDGNRREGRRSSYGPYDGMQNQLQLPQVQRPPVPNSMQQMSPLALVAHGNAPSAHHRMLAPHLNQMGITQHEIEQ…	DCDSSDKLKMQSSNASSSSEASGYSFEEQYQLYEINNDPKRKEFLDDLFSFMQKRGTPINRLPIMAKSVLDLYELYNLVIARGGLVDVINKKLWQEIIKGLHLPSSITSAAFTLRTQYMKYLYPYECEKKNLSTPGELQAAIDGNRREGRRSSYGQMSPLALVMMEYIKFFQPLNALEMSRVALW-SLYGNNEPQREALNLSKRE-RDPPAKSMQFKLARRG-NSAG-EQQLVVNLEVNGVHYEGVLFAN	.
	Insecta	Diptera	Drosophila melanogaster	D.Dm	NP_476864	MQLRVHPTMDCSGRSTSNIERDSDLGDDLSHGDRTDDEMRDCDSVDGEHHQLSAKAAIAARLSHTVSGGGGSFASPEPQTELPLSHHHQLPPNHPLNALGSFMGIGGLHSIPNLQHSDVLEKLKMQVRDMKVGLMEQDYAAAAHAAAFGANMLPTTISSGFPLPHNSVAFGHVTSSPSGGNGSSYNGGTTPTNSSNSNATTNGGGTAGPGGTGGSGGGGGGGGGGGGGVGGHQFSFASPTAAPSGKEANSASNSSTSSEASNSSQQNNGWSFEEQFKQVRQLYEINDDPKRKEFLDDLFSFMQKRGTPINRLPIMAKSVLDLYELYNLVIARGGLVDVINKKLWQEIIKGLHLPSSITSAAFTLRTQYMKYLYPYECEKKNLSTPAELQAAIDGNRREG…	DCDSVDKLKMQASNSSTSSEASGWSFEEQFQLYEINDDPKRKEFLDDLFSFMQKRGTPINRLPIMAKSVLDLYELYNLVIARGGLVDVINKKLWQEIIKGLHLPSSITSAAFTLRTQYMKYLYPYECEKKNLSTPAELQAAIDGNRREGRRSSYGQMSPLALVMMEYLQLIQAKSA----QVALW-HMYHNNPQQREALNLSKRE-REPPAKRMQFQVARNG-TGDG-EPQLIVNLELNGVKYSGVLVAN	.
	Insecta	Lepidoptera	Galleria mellonella	L.Gm	XP_026763159	MADADRDSDLGDDSPVGEIDAAHLMSARSEGESSGEQSCESSDEGVGRDAPVNHQGLQPHQQHQHQMHQSHTVSHTPHQPFQQHNLNHHATVSHQPMNSHQMNHNQRNSPRPHERELKVRDDFESLKSSLHPHLSSLASLAQGAPLSTPSSVFALAGGGATGSFPYAPPAFLAPAPPPPAQPAGSASSSSSEGSAAGWSFEEQYKQVRQLYEISDDPQRKEFLDDLFSFMQKRGTPINRLPIMAKSVLDLYELYNLVIARGGLVEVINKKLWQEIIKGLRLPSSITSAAFTLRTQYMKYLYDYECEKKNLSTRSELDAAIEGNKREGRRASGQYDAQAALAMPSLNRGVPASLAQLSQHMQPLSLSLAGGVGGVPRLPPLPPHTPHISQHDIEYRVREY…	SCESSDPMNSHGSASSSSSEGSGWSFEEQYQLYEISDDPQRKEFLDDLFSFMQKRGTPINRLPIMAKSVLDLYELYNLVIARGGLVEVINKKLWQEIIKGLRLPSSITSAAFTLRTQYMKYLYDYECEKKNLSTRSELDAAIEGNKREGRRAS-GHMQPLSLSVREYMKMIQQQNAMDVSRLTLW-SIYNNNEPQREALNLSKRE-ACPPAKRAAFKITTRG-DASG-DQQLVVSIELNGVTYEGVLFPT	.
	Insecta	Lepidoptera	Bombyx mori	L.Bm	XP_021206392	MADADRDSDLGDDSPVGFCLQSARSEGDTSGDQSCESSDEGVSRDAPNHQALSGHQVHQPHQQLPQALSHQPHQQAHNMSHHAPVHQQINHQITHQHQRNSPRPLERELKVRDDFESLKTSLHPHLSSLASLAQGAPLSTSNSVFALAGAVPASGFPYAPPAFLAPAPPPPAQPVGSASSSSSEGSAAGWSFEEQYKQVRQLYEISDDPQRKEFLDDLFSFMQKRGTPINRLPIMAKSVLDLYELYNLVIARGGLVEVINKKLWQEIIKGLRLPSSITSAAFTLRTQYMKYLYDYECEKKNLSTRSELDAAIEGNKREGRRASGQYDAQAALAMPPLNRGVPASLAQLSQHMQPLSLSLGGGVAGVPRLPPLPPHPTHISQHDIEYRVREYMKMIQQQR…	SCESSDQINHQGSASSSSSEGSGWSFEEQYQLYEISDDPQRKEFLDDLFSFMQKRGTPINRLPIMAKSVLDLYELYNLVIARGGLVEVINKKLWQEIIKGLRLPSSITSAAFTLRTQYMKYLYDYECEKKNLSTRSELDAAIEGNKREGRRAS-GHMQPLSLSVREYMKMIQQQNAIDVSRLTLW-SLYNNNEPQREALNLSKRE-ACPPAKRAAFKITTKG-DASG-DQQLVVSIELNGVTYEGVLFPS	.
Fig. 1E	RG			Br			FB			SG			Mg			MT			Tr			Ep
	87.9334	106.768	105.298	5.84961	7.82635	5.61132	0	0	0	21.3822	18.358	12.0281	26.3246	14.7061	0.919129	0	0	0	1.76337	10.8404	0	8.27259	6.95639	7.00478
		adjusted P value
	RG vs Br	0	***
	RG vs FB	0	***
	RG vs SG	0	***
	RG vs Mg	0	***
	RG vs MT	0	***
	RG vs Tr	0	***
	RG vs Ep	0	***
	Br vs FB	0.912384
	Br vs SG	0.474043
	Br vs Mg	0.826219
	Br vs MT	0.912384
	Br vs Tr	0.999826
	Br vs Ep	0.999999
	FB vs SG	0.0688151
	FB vs Mg	0.202679
	FB vs MT	1
	FB vs Tr	0.990584
	FB vs Ep	0.838857
	SG vs Mg	0.997915
	SG vs MT	0.0688151
	SG vs Tr	0.266759
	SG vs Ep	0.583047
	Mg vs MT	0.202679
	Mg vs Tr	0.590167
	Mg vs Ep	0.903221
	MT vs Tr	0.990584
	MT vs Ep	0.838857
	Tr vs Ep	0.998153

## Sheet: Fig. 2
Fig. 2B		pigmentation	no pigmentation	pigmentation (%)	no pigmentation (%)			P valuse
	+/+×+/+	1128	38	96.741	3.25901		+/+×+/+ vs +/+×+/KO1	0.732
	+/+×+/KO1	1102	41	96.4129	3.58705		+/+×+/+ vs +/KO1×+/KO1	4.50-80	***
	+/KO1×+/KO1	886	392	69.3271	30.6729		+/+×+/KO1 vs +/KO1×+/KO1	2.91e-76	***
Fig. 2C		+/+	+/KO1	KO1/KO1	+/+ (%)	+/KO1 (%)	KO1/KO1 (%)	P valuse (pigmentation [KO1/KO1] vs no pigmentation [KO1/KO1])
	pigmentation	43	69	0	38.3929	61.6071	0	3.26e-41	***
	no pigmentation	1	1	52	1.85185	1.85185	96.2963

## Sheet: Fig. 3
Fig. 3C	dsEGFP				dsDri			P valuse (dsEGFP[all] vs dsDri[all])
	L4	L5	L6	all	L4	L5	all	7.44e-11			***
	388.18	584.98	617.87	388.18	180.12	176.33	180.12
		500.32	896.78	584.98	175.84	200.09	175.84
		612.46	800.42	500.32	202.31	148.72	202.31
		843.41	745.43	612.46	128.1		128.1
		678.91	876.69	843.41	160.52		160.52
		581.94		678.91	194.97		194.97
		651.88		581.94	110.03		110.03
		636.68		651.88	127.67		127.67
				636.68			176.33
				617.87			200.09
				896.78			148.72
				800.42
				745.43
				876.69
Fig. 3E	ID	m.value (log2[foldchange])	q.value (FDR)	-LOG(FDR)			Fig. 3F		dsEGFP	dsEGFP	dsDri	dsDri
	TRINITY_DN56870_c0_g1	9.32472	2.25e-20	19.6478				Dri_1	107.786	92.2142	3.06954	2.33413
	TRINITY_DN63105_c0_g2	7.69066	4.51e-20	19.3458				Dri_2	112.335	87.6652	3.0837	2.64317
	TRINITY_DN62053_c0_g3	7.61589	2.33e-19	18.6326				Dri_3	101.186	98.8142	5.5336	4.64427
	TRINITY_DN70380_c2_g2	9.82851	2.33e-19	18.6326				Dri_4	108.571	91.4286	1.90476	0
	TRINITY_DN61207_c0_g1	7.98712	5.28e-19	18.2774				AACT	110.331	89.6689	3.17881	2.91391
	TRINITY_DN60891_c1_g2	11.956	6.52e-18	17.1858				HMGS	110.915	89.0846	23.7108	39.2735
	TRINITY_DN71039_c1_g1	9.9803	1.61e-16	15.7932				HMGR_1	101.697	98.3029	29.6321	35.2816
	TRINITY_DN57183_c0_g1	7.85239	1.61e-16	15.7932				HMGR_2	100.724	99.2758	35.418	42.133
	TRINITY_DN62773_c0_g4	7.8633	1.07e-15	14.9706				HMGR_3	101.76	98.2396	37.5923	44.0659
	TRINITY_DN63405_c0_g3	6.43524	1.47e-15	14.8327				MevK	109.086	90.9139	55.6788	56.2071
	TRINITY_DN61830_c0_g1	8.02681	9.99e-14	13.0004				MevPK	121.898	78.1022	59.1241	68.6131
	TRINITY_DN56330_c0_g1	-7.98673	1.07e-13	12.9706				MevPPD	114.101	85.8995	8.87442	8.37586
	TRINITY_DN57183_c0_g2	9.12528	1.51e-13	12.821				IPPI_1	111.294	88.7061	14.7179	15.4538
	TRINITY_DN63607_c0_g1	6.59972	1.71e-13	12.767				IPPI_2	111.265	88.7352	12.6482	15.0198
	TRINITY_DN64991_c3_g3	6.30493	1.72e-13	12.7645				JHAMT_1	109.838	90.162	5.39934	6.21275
	TRINITY_DN61017_c0_g1	8.48444	3.32e-13	12.4789				JHAMT_2	108.574	91.4263	6.30724	6.46295
	TRINITY_DN57393_c1_g2	5.85923	8.17e-13	12.0878				JHAMT_3	112.389	87.6106	6.48968	7.12179
	TRINITY_DN63607_c0_g2	6.37963	2.28e-12	11.6421
	TRINITY_DN69332_c2_g3	-5.19821	2.22e-11	10.6536
	TRINITY_DN55024_c0_g1	-8.95056	6.35e-11	10.1972
	TRINITY_DN61802_c0_g1	-6.09653	1.02e-10	9.9914
	TRINITY_DN54786_c0_g1	-12.4307	1.07e-10	9.97062
	TRINITY_DN3894_c0_g1	7.59926	2.9e-10	9.5376
	TRINITY_DN69332_c2_g1	-5.01918	3.64e-10	9.4389
	TRINITY_DN64970_c3_g1	-5.00015	9.21e-10	9.03574
	TRINITY_DN58626_c0_g1	5.03723	3.36e-09	8.47366
	TRINITY_DN69332_c2_g2	-5.0417	5.11e-09	8.29158
	TRINITY_DN59149_c0_g2	-5.03964	5.78e-09	8.23807
	TRINITY_DN58726_c8_g2	-5.25242	7.37e-09	8.13253
	TRINITY_DN66080_c0_g1	6.90465	1.01e-08	7.99568
	TRINITY_DN59622_c0_g3	-10.4117	1.16e-08	7.93554
	TRINITY_DN58727_c0_g2	-7.16166	1.42e-08	7.84771
	TRINITY_DN57889_c0_g1	6.3687	2.92e-08	7.53462
	TRINITY_DN66678_c6_g1	-4.61667	3.38e-08	7.47108
	TRINITY_DN57691_c0_g1	-5.43857	4.37e-08	7.35952
	TRINITY_DN70380_c2_g4	8.49948	6.03e-08	7.21968
	TRINITY_DN56846_c0_g2	-4.27486	6.63e-08	7.17849
	TRINITY_DN69389_c1_g3	-4.1056	6.93e-08	7.15927
	TRINITY_DN60267_c3_g3	-4.59135	7.44e-08	7.12843
	TRINITY_DN69389_c1_g1	-3.96898	8.57e-08	7.06702
	TRINITY_DN65292_c1_g2	4.80813	8.57e-08	7.06702
	TRINITY_DN56635_c0_g1	-5.43626	8.87e-08	7.05208
	TRINITY_DN61399_c0_g1	4.3279	1.06e-07	6.97469
	TRINITY_DN66678_c6_g2	-4.09306	1.4e-07	6.85387
	TRINITY_DN59381_c0_g1	5.76934	1.51e-07	6.82102
	TRINITY_DN66678_c5_g1	-4.09215	1.51e-07	6.82102
	TRINITY_DN63373_c1_g1	4.0497	2.52e-07	6.5986
	TRINITY_DN66315_c1_g3	-3.91795	4.12e-07	6.3851
	TRINITY_DN63105_c0_g1	7.3339	4.58e-07	6.33913
	TRINITY_DN68609_c0_g1	5.13815	6.33e-07	6.1986
	TRINITY_DN56326_c0_g1	4.34897	6.57e-07	6.18243
	TRINITY_DN61399_c0_g2	4.12597	7.74e-07	6.11126
	TRINITY_DN58995_c4_g4	-5.15352	7.78e-07	6.10902
	TRINITY_DN69389_c1_g2	-3.87339	8.16e-07	6.08831
	TRINITY_DN62672_c0_g6	4.0253	8.43e-07	6.07417
	TRINITY_DN57393_c1_g4	5.35792	9.57e-07	6.01909
	TRINITY_DN64859_c1_g1	4.38743	1.11e-06	5.95468
	TRINITY_DN60767_c2_g4	3.82775	1.16e-06	5.93554
	TRINITY_DN56659_c0_g1	5.44918	1.18e-06	5.92812
	TRINITY_DN57193_c0_g2	-5.72982	1.5e-06	5.82391
	TRINITY_DN66678_c6_g3	-6.12088	2.87e-06	5.54212
	TRINITY_DN59080_c0_g1	-7.56491	3.67e-06	5.43533
	TRINITY_DN63110_c0_g3	-4.69571	4.09e-06	5.38828
	TRINITY_DN59054_c0_g2	-4.37975	4.11e-06	5.38616
	TRINITY_DN59774_c3_g1	-3.59544	4.66e-06	5.33161
	TRINITY_DN65005_c0_g6	3.70987	4.96e-06	5.30452
	TRINITY_DN59149_c0_g1	-5.54744	5.22e-06	5.28233
	TRINITY_DN65026_c1_g1	-3.53464	5.91e-06	5.22841
	TRINITY_DN61529_c0_g1	6.88657	6.94e-06	5.15864
	TRINITY_DN63762_c1_g1	-4.53627	7.05e-06	5.15181
	TRINITY_DN65267_c5_g8	6.70388	7.65e-06	5.11634
	TRINITY_DN58643_c0_g3	-8.66141	8.19e-06	5.08672
	TRINITY_DN58941_c0_g1	-9.63522	9.11e-06	5.04048
	TRINITY_DN56846_c0_g1	-6.64759	9.63e-06	5.01637
	TRINITY_DN57910_c0_g2	-7.68526	9.67e-06	5.01457
	TRINITY_DN69354_c2_g3	-3.63151	1.06e-05	4.97469
	TRINITY_DN65075_c0_g2	-5.53474	1.12e-05	4.95078
	TRINITY_DN60447_c0_g1	3.55258	1.13e-05	4.94692
	TRINITY_DN62723_c1_g4	-3.85062	1.19e-05	4.92445
	TRINITY_DN65081_c0_g4	-3.77357	1.19e-05	4.92445
	TRINITY_DN57542_c0_g2	-6.51431	1.19e-05	4.92445
	TRINITY_DN55099_c0_g1	-6.52062	1.19e-05	4.92445
	TRINITY_DN63449_c0_g3	6.59193	1.32e-05	4.87943
	TRINITY_DN55794_c0_g1	-6.98162	1.39e-05	4.85699
	TRINITY_DN64536_c4_g7	-3.72785	1.57e-05	4.8041
	TRINITY_DN60508_c3_g4	7.25717	1.69e-05	4.77211
	TRINITY_DN70201_c2_g6	9.15624	1.7e-05	4.76955
	TRINITY_DN60715_c3_g1	6.24107	1.71e-05	4.767
	TRINITY_DN60080_c0_g3	-5.59322	1.82e-05	4.73993
	TRINITY_DN65109_c0_g1	3.30992	2.06e-05	4.68613
	TRINITY_DN60881_c0_g2	3.8096	2.19e-05	4.65956
	TRINITY_DN67576_c1_g3	-5.23904	2.37e-05	4.62525
	TRINITY_DN60016_c10_g1	6.74926	2.47e-05	4.6073
	TRINITY_DN68311_c1_g1	-7.07051	2.54e-05	4.59517
	TRINITY_DN60387_c1_g3	-4.41489	2.61e-05	4.58336
	TRINITY_DN58643_c0_g4	-8.06887	3.14e-05	4.50307
	TRINITY_DN62961_c12_g1	4.00675	3.24e-05	4.48945
	TRINITY_DN57240_c4_g1	4.6596	3.24e-05	4.48945
	TRINITY_DN64141_c0_g3	4.28824	3.24e-05	4.48945
	TRINITY_DN59622_c0_g1	-7.63085	3.24e-05	4.48945
	TRINITY_DN68609_c0_g2	5.19948	3.28e-05	4.48413
	TRINITY_DN61380_c0_g2	-5.44662	3.28e-05	4.48413
	TRINITY_DN67576_c1_g5	-7.27843	3.79e-05	4.42136
	TRINITY_DN69354_c2_g4	-3.7409	4.11e-05	4.38616
	TRINITY_DN62550_c0_g1	-4.7342	4.23e-05	4.37366
	TRINITY_DN59428_c1_g7	-4.30797	4.25e-05	4.37161
	TRINITY_DN60445_c0_g6	3.53994	4.44e-05	4.35262
	TRINITY_DN68311_c0_g2	-9.92748	4.65e-05	4.33255
	TRINITY_DN56807_c0_g1	-5.75746	4.78e-05	4.32057
	TRINITY_DN57542_c0_g1	-7.50814	5.07e-05	4.29499
	TRINITY_DN64528_c1_g3	7.39273	6.7e-05	4.17393
	TRINITY_DN62961_c12_g3	4.28573	7.36e-05	4.13312
	TRINITY_DN57998_c0_g2	-4.97091	7.38e-05	4.13194
	TRINITY_DN52486_c0_g1	6.21855	7.42e-05	4.1296
	TRINITY_DN63918_c1_g4	3.11956	7.42e-05	4.1296
	TRINITY_DN59701_c0_g2	-3.64087	7.81e-05	4.10735
	TRINITY_DN54615_c0_g2	5.476	7.83e-05	4.10624
	TRINITY_DN64006_c1_g7	5.59352	7.84e-05	4.10568
	TRINITY_DN66978_c0_g2	5.16556	9.88e-05	4.00524
	TRINITY_DN56059_c0_g1	-8.8345	0.000103667	3.98436
	TRINITY_DN59428_c1_g4	-3.74654	0.000103667	3.98436
	TRINITY_DN58552_c0_g1	-7.54107	0.000108571	3.96429
	TRINITY_DN66485_c0_g1	5.98289	0.000114214	3.94228
	TRINITY_DN68968_c0_g2	3.84888	0.000122253	3.91274
	TRINITY_DN63999_c4_g2	4.72742	0.000122253	3.91274
	TRINITY_DN65292_c1_g6	5.00124	0.000122253	3.91274
	TRINITY_DN62819_c2_g5	6.82526	0.000123282	3.9091
	TRINITY_DN56305_c0_g1	-7.81359	0.000124238	3.90575
	TRINITY_DN60080_c0_g2	-5.43465	0.000127993	3.89281
	TRINITY_DN65808_c0_g2	-3.89302	0.000131887	3.8798
	TRINITY_DN61830_c0_g3	6.02925	0.000131887	3.8798
	TRINITY_DN62561_c6_g4	-5.58607	0.000150614	3.82213
	TRINITY_DN56635_c0_g2	-5.48563	0.000150787	3.82164
	TRINITY_DN59353_c0_g1	-3.73481	0.00015468	3.81057
	TRINITY_DN63110_c0_g1	-3.81383	0.00015468	3.81057
	TRINITY_DN64713_c0_g1	-5.59892	0.000181129	3.74201
	TRINITY_DN56882_c0_g1	4.1182	0.000194677	3.71069
	TRINITY_DN68311_c0_g1	-7.84773	0.000207512	3.68296
	TRINITY_DN61858_c1_g1	-4.99101	0.000214572	3.66843
	TRINITY_DN61818_c1_g6	5.21324	0.000243535	3.61344
	TRINITY_DN50802_c0_g1	6.38479	0.000257432	3.58934
	TRINITY_DN59301_c6_g10	-8.24734	0.000274713	3.56112
	TRINITY_DN64728_c0_g1	4.41559	0.000320064	3.49476
	TRINITY_DN67576_c1_g1	-5.9761	0.000338188	3.47084
	TRINITY_DN62479_c0_g1	-3.35599	0.000343151	3.46451
	TRINITY_DN58817_c0_g1	-9.06388	0.000366858	3.4355
	TRINITY_DN54732_c0_g1	11.9617	0.000368172	3.43395
	TRINITY_DN58995_c4_g7	-3.97268	0.000368172	3.43395
	TRINITY_DN63110_c0_g2	-4.97325	0.000388346	3.41078
	TRINITY_DN64667_c0_g2	4.8139	0.000388346	3.41078
	TRINITY_DN58643_c0_g5	-6.56262	0.000398363	3.39972
	TRINITY_DN62672_c0_g4	3.58314	0.000398578	3.39949
	TRINITY_DN56202_c1_g1	-3.61089	0.00041889	3.3779
	TRINITY_DN58007_c0_g1	-3.86776	0.000424325	3.3723
	TRINITY_DN70201_c2_g4	8.60794	0.000432438	3.36408
	TRINITY_DN64536_c4_g2	-3.30289	0.000443378	3.35323
	TRINITY_DN60046_c2_g1	5.96364	0.000458871	3.33831
	TRINITY_DN58711_c1_g1	-3.38993	0.000471853	3.32619
	TRINITY_DN63762_c1_g2	-3.86013	0.000515802	3.28752
	TRINITY_DN64006_c1_g6	3.90692	0.000515802	3.28752
	TRINITY_DN68609_c0_g3	3.61792	0.000546679	3.26227
	TRINITY_DN55505_c0_g1	4.39712	0.000609826	3.21479
	TRINITY_DN50612_c0_g1	5.6733	0.000610414	3.21438
	TRINITY_DN57543_c0_g3	4.91643	0.00063384	3.19802
	TRINITY_DN57193_c0_g1	-4.61897	0.000660432	3.18017
	TRINITY_DN59161_c2_g5	3.02706	0.000684162	3.16484
	TRINITY_DN57998_c0_g1	-8.80607	0.000706332	3.15099
	TRINITY_DN64713_c0_g3	-6.23835	0.000750653	3.12456
	TRINITY_DN64926_c0_g4	-4.33546	0.000801671	3.096
	TRINITY_DN61381_c0_g3	3.50661	0.000801671	3.096
	TRINITY_DN55041_c0_g1	-4.46159	0.000815348	3.08866
	TRINITY_DN59976_c0_g4	-4.03742	0.000830597	3.08061
	TRINITY_DN57425_c1_g11	-3.68685	0.000866209	3.06238
	TRINITY_DN57491_c1_g1	-4.62576	0.000932111	3.03053
	TRINITY_DN64919_c1_g1	-2.93158	0.000991779	3.00359
	TRINITY_DN55478_c1_g1	5.54487	0.00105282	2.97764
	TRINITY_DN70256_c2_g2	5.12267	0.00105282	2.97764
	TRINITY_DN63193_c0_g1	5.4424	0.00109376	2.96108
	TRINITY_DN66468_c1_g6	3.64796	0.00109949	2.95881
	TRINITY_DN65496_c0_g1	-4.4442	0.00109949	2.95881
	TRINITY_DN62322_c0_g2	5.65805	0.00109949	2.95881
	TRINITY_DN61612_c0_g1	-7.15216	0.00111757	2.95173
	TRINITY_DN66933_c14_g3	6.06049	0.00113968	2.94322
	TRINITY_DN62561_c6_g8	-4.49195	0.0011459	2.94085
	TRINITY_DN66666_c1_g2	-6.52818	0.00115142	2.93877
	TRINITY_DN60112_c4_g8	4.05678	0.00117177	2.93116
	TRINITY_DN56914_c0_g3	-4.61412	0.00118135	2.92762
	TRINITY_DN63392_c1_g2	-3.68749	0.00118837	2.92505
	TRINITY_DN56371_c0_g1	9.65262	0.00118837	2.92505
	TRINITY_DN64919_c1_g6	-3.22437	0.0012854	2.89096
	TRINITY_DN63400_c0_g3	4.69526	0.0012854	2.89096
	TRINITY_DN60700_c0_g1	5.52778	0.0012854	2.89096
	TRINITY_DN69001_c4_g1	-4.0473	0.0012854	2.89096
	TRINITY_DN67251_c0_g1	-4.79833	0.0012854	2.89096
	TRINITY_DN63763_c0_g2	3.98158	0.00131135	2.88228
	TRINITY_DN57784_c1_g11	-3.30239	0.00131135	2.88228
	TRINITY_DN57542_c0_g3	-5.13024	0.00131135	2.88228
	TRINITY_DN64265_c0_g1	-6.68609	0.00146575	2.83394
	TRINITY_DN70885_c4_g2	-2.72858	0.00149	2.82681
	TRINITY_DN66526_c0_g1	4.60038	0.00170898	2.76726
	TRINITY_DN61814_c0_g2	2.66786	0.00172475	2.76327
	TRINITY_DN57320_c0_g1	2.76953	0.00172475	2.76327
	TRINITY_DN65590_c0_g2	3.23317	0.0018372	2.73584
	TRINITY_DN59979_c0_g1	4.37546	0.00187493	2.72702
	TRINITY_DN68968_c0_g1	3.15986	0.00189445	2.72252
	TRINITY_DN65075_c0_g1	-4.70805	0.00207692	2.68258
	TRINITY_DN67408_c2_g2	-5.67963	0.00208486	2.68092
	TRINITY_DN63110_c0_g5	-5.71888	0.00213565	2.67047
	TRINITY_DN53611_c0_g1	6.51794	0.00223546	2.65063
	TRINITY_DN67938_c2_g2	6.21189	0.00236143	2.62682
	TRINITY_DN58817_c0_g2	-5.84248	0.00236143	2.62682
	TRINITY_DN69049_c1_g1	-2.85004	0.00237619	2.62412
	TRINITY_DN55440_c0_g1	3.99804	0.00237619	2.62412
	TRINITY_DN61612_c0_g3	-7.00665	0.00246313	2.60851
	TRINITY_DN63345_c0_g3	-2.73171	0.00268771	2.57062
	TRINITY_DN67408_c2_g3	-2.61509	0.00272579	2.56451
	TRINITY_DN68385_c3_g1	3.35558	0.00272579	2.56451
	TRINITY_DN61380_c0_g4	-4.16702	0.00280782	2.55163
	TRINITY_DN70201_c2_g7	9.01803	0.00282802	2.54852
	TRINITY_DN54869_c0_g1	6.89562	0.00283087	2.54808
	TRINITY_DN58007_c0_g3	-4.57362	0.00283087	2.54808
	TRINITY_DN58643_c0_g1	-7.33123	0.00288334	2.5401
	TRINITY_DN59660_c0_g1	-4.98714	0.00310495	2.50794
	TRINITY_DN55156_c0_g1	2.99504	0.00312783	2.50476
	TRINITY_DN57556_c7_g5	5.67522	0.00315372	2.50118
	TRINITY_DN56870_c0_g2	3.79516	0.00339508	2.46915
	TRINITY_DN63763_c0_g1	3.82093	0.00349178	2.45695
	TRINITY_DN52978_c0_g1	4.25291	0.00362134	2.44113
	TRINITY_DN64257_c5_g6	5.41742	0.00367792	2.4344
	TRINITY_DN70070_c2_g3	-2.8684	0.00372084	2.42936
	TRINITY_DN67174_c0_g2	2.74876	0.00386942	2.41235
	TRINITY_DN56407_c0_g1	3.44644	0.00386942	2.41235
	TRINITY_DN68737_c2_g11	3.8432	0.00399782	2.39818
	TRINITY_DN65005_c0_g1	3.5547	0.00407087	2.39031
	TRINITY_DN64876_c0_g1	-3.17931	0.00427367	2.3692
	TRINITY_DN59768_c0_g1	-3.43883	0.00465618	2.33197
	TRINITY_DN57032_c0_g1	3.65013	0.00510717	2.29182
	TRINITY_DN66040_c1_g1	2.71286	0.00512924	2.28995
	TRINITY_DN58995_c4_g1	-6.0128	0.00517753	2.28588
	TRINITY_DN69511_c2_g1	2.61349	0.00530207	2.27555
	TRINITY_DN61772_c0_g1	3.78345	0.00543766	2.26459
	TRINITY_DN62002_c3_g7	-3.76842	0.00595351	2.22523
	TRINITY_DN71306_c1_g2	3.23242	0.00598752	2.22275
	TRINITY_DN68695_c0_g2	2.68111	0.00599938	2.22189
	TRINITY_DN63392_c1_g6	-3.78033	0.00656398	2.18283
	TRINITY_DN65920_c7_g1	3.4497	0.00668201	2.17509
	TRINITY_DN63946_c1_g2	-3.71597	0.00697223	2.15663
	TRINITY_DN58022_c5_g4	-5.40869	0.00751952	2.12381
	TRINITY_DN56636_c0_g1	5.35617	0.00751952	2.12381
	TRINITY_DN67127_c0_g1	3.19139	0.0076974	2.11366
	TRINITY_DN68311_c1_g2	-5.08864	0.00785926	2.10462
	TRINITY_DN63343_c0_g4	2.5099	0.007943	2.10002
	TRINITY_DN58469_c0_g2	9.41301	0.00809737	2.09166
	TRINITY_DN61785_c0_g1	-2.62945	0.00809744	2.09165
	TRINITY_DN60569_c2_g2	-3.32858	0.00809744	2.09165
	TRINITY_DN60619_c2_g6	4.70945	0.00845818	2.07272
	TRINITY_DN60353_c0_g3	4.4811	0.00845818	2.07272
	TRINITY_DN56344_c0_g1	-4.8607	0.00845834	2.07271
	TRINITY_DN45242_c0_g1	4.42783	0.00880502	2.05527
	TRINITY_DN64265_c0_g2	-5.28747	0.00880502	2.05527
	TRINITY_DN64636_c1_g3	-4.30967	0.00884434	2.05333
	TRINITY_DN63778_c0_g1	-2.80397	0.00887672	2.05175
	TRINITY_DN67385_c1_g5	10.9397	0.00909188	2.04135
	TRINITY_DN63426_c0_g2	3.36058	0.00966159	2.01495
	TRINITY_DN64902_c0_g3	-2.60277	0.0101947	1.99163
	TRINITY_DN70256_c2_g1	4.75854	0.010429	1.98176
	TRINITY_DN60199_c0_g1	-3.50019	0.010429	1.98176
	TRINITY_DN69354_c2_g2	-2.59522	0.010885	1.96317
	TRINITY_DN62591_c0_g2	5.33331	0.0111215	1.95384
	TRINITY_DN66862_c1_g3	7.37253	0.0128059	1.89259
	TRINITY_DN68022_c0_g1	2.47749	0.0128059	1.89259
	TRINITY_DN58047_c0_g1	4.01874	0.0128059	1.89259
	TRINITY_DN60245_c2_g2	3.88825	0.0132681	1.87719
	TRINITY_DN69642_c0_g3	2.87067	0.0133884	1.87327
	TRINITY_DN67036_c0_g2	2.61407	0.0137178	1.86271
	TRINITY_DN55602_c0_g3	-3.30892	0.0137983	1.86017
	TRINITY_DN65461_c1_g6	-4.52276	0.0141818	1.84827
	TRINITY_DN57460_c0_g2	-3.5043	0.0146829	1.83319
	TRINITY_DN58605_c1_g1	-6.70761	0.0147613	1.83088
	TRINITY_DN64418_c4_g3	8.55525	0.0154713	1.81047
	TRINITY_DN61782_c0_g2	9.61973	0.0155238	1.809
	TRINITY_DN59240_c0_g1	8.64185	0.0164849	1.78291
	TRINITY_DN58605_c1_g2	-7.18035	0.0164849	1.78291
	TRINITY_DN67107_c1_g1	3.13589	0.016735	1.77637
	TRINITY_DN57243_c0_g2	4.8139	0.0170281	1.76883
	TRINITY_DN69460_c2_g1	-2.37793	0.0172562	1.76305
	TRINITY_DN60913_c0_g5	3.48406	0.0174348	1.75858
	TRINITY_DN59236_c0_g2	-5.0182	0.0175119	1.75667
	TRINITY_DN66785_c1_g5	10.8937	0.0177407	1.75103
	TRINITY_DN65839_c0_g1	9.98696	0.0184056	1.73505
	TRINITY_DN62391_c1_g1	8.15758	0.0184056	1.73505
	TRINITY_DN61963_c1_g4	2.42373	0.0185081	1.73264
	TRINITY_DN60033_c5_g2	3.78519	0.0187032	1.72808
	TRINITY_DN69504_c1_g6	5.15307	0.0192339	1.71593
	TRINITY_DN58817_c0_g6	-4.90624	0.0192339	1.71593
	TRINITY_DN68336_c0_g2	2.54841	0.0192339	1.71593
	TRINITY_DN68022_c0_g2	2.35597	0.0195788	1.70821
	TRINITY_DN59503_c0_g1	8.11649	0.020031	1.6983
	TRINITY_DN67497_c0_g4	7.03546	0.020031	1.6983
	TRINITY_DN67633_c0_g3	2.42578	0.0201535	1.69565
	TRINITY_DN63244_c0_g7	9.70726	0.0210069	1.67764
	TRINITY_DN68464_c0_g4	5.87102	0.0213655	1.67029
	TRINITY_DN47842_c0_g1	7.69248	0.0221916	1.65381
	TRINITY_DN65590_c0_g7	2.72513	0.0230549	1.63724
	TRINITY_DN57543_c0_g2	5.17862	0.0230549	1.63724
	TRINITY_DN61688_c1_g12	9.03933	0.0237654	1.62405
	TRINITY_DN61814_c0_g1	2.6675	0.0237654	1.62405
	TRINITY_DN65006_c0_g1	2.746	0.0238771	1.62202
	TRINITY_DN61830_c0_g2	5.2837	0.0238909	1.62177
	TRINITY_DN59058_c0_g1	8.97228	0.0256105	1.59158
	TRINITY_DN67011_c1_g1	7.27088	0.0263088	1.5799
	TRINITY_DN58067_c0_g1	10.1309	0.0264135	1.57817
	TRINITY_DN55162_c0_g1	-4.94364	0.0264652	1.57732
	TRINITY_DN66468_c1_g1	4.50627	0.0264652	1.57732
	TRINITY_DN64946_c2_g5	2.52515	0.0270198	1.56832
	TRINITY_DN56328_c0_g1	-4.34628	0.0270208	1.5683
	TRINITY_DN57362_c1_g1	5.22178	0.0272783	1.56418
	TRINITY_DN62630_c0_g5	3.32721	0.0272783	1.56418
	TRINITY_DN70708_c1_g1	-2.66695	0.0281361	1.55074
	TRINITY_DN58937_c0_g2	7.44837	0.028714	1.54191
	TRINITY_DN57564_c0_g1	-3.44385	0.0287848	1.54084
	TRINITY_DN67433_c3_g2	-3.72606	0.0290932	1.53621
	TRINITY_DN64946_c2_g3	2.52218	0.0290932	1.53621
	TRINITY_DN60172_c1_g2	-2.30937	0.029364	1.53218
	TRINITY_DN65242_c1_g3	2.78441	0.0305386	1.51515
	TRINITY_DN65354_c2_g1	9.53042	0.0305386	1.51515
	TRINITY_DN65733_c0_g5	-4.9382	0.0309662	1.50911
	TRINITY_DN59969_c3_g2	-5.04034	0.0311014	1.50722
	TRINITY_DN60387_c1_g6	9.69012	0.0311014	1.50722
	TRINITY_DN49789_c0_g1	3.69314	0.0311014	1.50722
	TRINITY_DN60141_c1_g2	2.63234	0.0349253	1.45686
	TRINITY_DN62746_c0_g10	6.05328	0.0354487	1.4504
	TRINITY_DN66938_c2_g3	2.87114	0.0355903	1.44867
	TRINITY_DN69511_c2_g3	2.42001	0.035628	1.44821
	TRINITY_DN64083_c1_g5	-2.76743	0.0358409	1.44562
	TRINITY_DN70205_c3_g1	-2.75212	0.0359578	1.44421
	TRINITY_DN63449_c0_g1	4.63657	0.0366249	1.43622
	TRINITY_DN58817_c0_g5	-6.77268	0.0373882	1.42727
	TRINITY_DN65387_c1_g2	2.56997	0.0381078	1.41899
	TRINITY_DN56925_c0_g2	-3.02093	0.0408019	1.38932
	TRINITY_DN65953_c0_g4	2.48397	0.0411016	1.38614
	TRINITY_DN57697_c1_g2	8.17593	0.0422147	1.37454
	TRINITY_DN63406_c2_g3	4.94991	0.0422167	1.37452
	TRINITY_DN60780_c0_g1	8.38544	0.0426362	1.37022
	TRINITY_DN67408_c2_g1	-2.20099	0.0426362	1.37022
	TRINITY_DN58416_c0_g1	4.28923	0.0428529	1.36802
	TRINITY_DN65723_c1_g5	2.40793	0.0432843	1.36367
	TRINITY_DN68982_c0_g1	-3.11804	0.0436224	1.36029
	TRINITY_DN62250_c0_g1	-2.83348	0.0437934	1.35859
	TRINITY_DN64590_c0_g1	6.61757	0.0437934	1.35859
	TRINITY_DN63045_c1_g6	8.04982	0.0438291	1.35824
	TRINITY_DN69213_c0_g4	2.20397	0.0446922	1.34977
	TRINITY_DN62656_c2_g4	2.82655	0.045269	1.3442
	TRINITY_DN69316_c0_g1	-2.22381	0.0454527	1.34244
	TRINITY_DN54813_c1_g2	-4.37189	0.0454527	1.34244
	TRINITY_DN59960_c2_g2	-4.01724	0.0454527	1.34244
	TRINITY_DN60172_c1_g4	-2.33159	0.0458349	1.3388
	TRINITY_DN61552_c0_g2	5.44712	0.0462312	1.33506
	TRINITY_DN56152_c0_g1	-2.71566	0.0466385	1.33126
	TRINITY_DN61531_c0_g1	8.17917	0.0466385	1.33126
	TRINITY_DN61545_c3_g4	-5.15716	0.0466385	1.33126
	TRINITY_DN59296_c1_g1	8.52249	0.0466608	1.33105
	TRINITY_DN63364_c0_g1	2.28915	0.0469232	1.32861
	TRINITY_DN59351_c2_g1	-2.71698	0.0474089	1.32414
	TRINITY_DN65799_c1_g1	8.11276	0.0476433	1.322
	TRINITY_DN70205_c3_g3	-2.18146	0.0481419	1.31748
	TRINITY_DN59161_c2_g6	6.50977	0.0502619	1.29876
	TRINITY_DN63544_c7_g4	-5.14257	0.0508855	1.29341
	TRINITY_DN62606_c1_g2	2.19756	0.0508855	1.29341
	TRINITY_DN53077_c0_g1	-4.81128	0.0508855	1.29341
	TRINITY_DN59326_c4_g1	4.70333	0.0518279	1.28544
	TRINITY_DN59108_c1_g1	3.0472	0.0530405	1.27539
	TRINITY_DN65306_c2_g4	10.1044	0.0542183	1.26585
	TRINITY_DN55571_c0_g1	6.13931	0.0542601	1.26552
	TRINITY_DN66694_c1_g2	4.74831	0.0563108	1.24941
	TRINITY_DN59351_c2_g6	-2.42865	0.0570962	1.24339
	TRINITY_DN63119_c0_g4	7.55614	0.0573335	1.24159
	TRINITY_DN59749_c0_g1	7.88635	0.0573503	1.24146
	TRINITY_DN67633_c0_g2	2.28738	0.0586405	1.2318
	TRINITY_DN61403_c0_g2	7.65659	0.0590165	1.22903
	TRINITY_DN61640_c1_g8	4.07814	0.0590446	1.22882
	TRINITY_DN60475_c0_g1	2.67231	0.0590446	1.22882
	TRINITY_DN69234_c2_g2	5.21574	0.059058	1.22872
	TRINITY_DN65235_c1_g7	6.21508	0.0599314	1.22235
	TRINITY_DN64902_c0_g1	4.57864	0.0621641	1.20646
	TRINITY_DN65953_c0_g1	2.8452	0.0621641	1.20646
	TRINITY_DN63723_c0_g1	-3.34241	0.0623167	1.2054
	TRINITY_DN56063_c0_g1	-4.62059	0.0627424	1.20244
	TRINITY_DN61982_c3_g7	4.60238	0.0627424	1.20244
	TRINITY_DN55757_c0_g1	3.12637	0.0630443	1.20035
	TRINITY_DN61589_c0_g2	2.35594	0.0641865	1.19256
	TRINITY_DN66815_c1_g4	-2.87669	0.0642342	1.19223
	TRINITY_DN65187_c0_g1	2.19878	0.0650226	1.18694
	TRINITY_DN70347_c3_g2	2.14364	0.0650226	1.18694
	TRINITY_DN61589_c0_g1	2.42985	0.0650226	1.18694
	TRINITY_DN67384_c1_g1	6.37592	0.0650875	1.1865
	TRINITY_DN58970_c0_g1	4.78831	0.0666822	1.17599
	TRINITY_DN57243_c0_g5	10.7005	0.0667979	1.17524
	TRINITY_DN66610_c1_g2	2.7517	0.068002	1.16748
	TRINITY_DN61807_c2_g2	4.49903	0.068002	1.16748
	TRINITY_DN69213_c0_g3	2.12954	0.068002	1.16748
	TRINITY_DN58431_c5_g3	-2.35734	0.068002	1.16748
	TRINITY_DN61616_c0_g4	8.4962	0.0680753	1.16701
	TRINITY_DN68695_c0_g1	2.09033	0.0687192	1.16292
	TRINITY_DN60088_c0_g2	2.94751	0.0687688	1.16261
	TRINITY_DN61616_c0_g1	6.96056	0.069994	1.15494
	TRINITY_DN66923_c0_g1	5.13167	0.0712219	1.14739
	TRINITY_DN64926_c0_g3	-3.50391	0.0715994	1.14509
	TRINITY_DN57704_c0_g1	-4.7862	0.0719471	1.14299
	TRINITY_DN54957_c0_g1	-2.83792	0.0720871	1.14214
	TRINITY_DN59509_c0_g3	3.78075	0.0731331	1.13589
	TRINITY_DN49427_c0_g1	4.87408	0.0736056	1.13309
	TRINITY_DN35519_c0_g1	4.67624	0.0737583	1.13219
	TRINITY_DN58980_c0_g1	-5.62603	0.0750831	1.12446
	TRINITY_DN67927_c0_g1	2.18074	0.076441	1.11667
	TRINITY_DN62460_c3_g6	-3.50068	0.076441	1.11667
	TRINITY_DN56218_c0_g1	4.01297	0.0769253	1.11393
	TRINITY_DN69316_c0_g2	-2.11037	0.0769253	1.11393
	TRINITY_DN63772_c1_g1	4.2324	0.0769253	1.11393
	TRINITY_DN57460_c0_g1	-3.61969	0.0783615	1.1059
	TRINITY_DN55862_c0_g1	-5.76502	0.0786432	1.10434
	TRINITY_DN62900_c1_g1	9.85116	0.0787301	1.10386
	TRINITY_DN60864_c0_g1	6.22379	0.0787301	1.10386
	TRINITY_DN69213_c0_g2	2.48246	0.0787566	1.10371
	TRINITY_DN56781_c0_g3	7.04557	0.0787566	1.10371
	TRINITY_DN60172_c1_g1	-2.65956	0.0793247	1.10059
	TRINITY_DN63244_c0_g2	9.41007	0.081567	1.08849
	TRINITY_DN70847_c3_g3	-2.30175	0.0818358	1.08706
	TRINITY_DN62390_c2_g2	8.28756	0.0826924	1.08253
	TRINITY_DN62851_c0_g1	3.74249	0.0827714	1.08212
	TRINITY_DN66388_c1_g1	2.14671	0.0854887	1.06809
	TRINITY_DN69001_c4_g3	-3.72632	0.0854887	1.06809
	TRINITY_DN56723_c0_g2	2.52029	0.0859684	1.06566
	TRINITY_DN62247_c3_g4	6.6056	0.0865598	1.06268
	TRINITY_DN71202_c1_g8	5.2913	0.0888877	1.05116
	TRINITY_DN48960_c0_g2	4.76902	0.0892333	1.04947
	TRINITY_DN45313_c0_g1	7.64759	0.089662	1.04739
	TRINITY_DN71277_c2_g1	-2.56831	0.089662	1.04739
	TRINITY_DN61136_c1_g1	5.33419	0.0898521	1.04647
	TRINITY_DN55698_c1_g2	-5.92755	0.0898521	1.04647
	TRINITY_DN64696_c1_g3	6.08549	0.0920841	1.03582
	TRINITY_DN63476_c0_g1	8.37447	0.0920841	1.03582
	TRINITY_DN59105_c2_g1	-4.76289	0.0920841	1.03582
	TRINITY_DN68220_c5_g7	7.34931	0.0920841	1.03582
	TRINITY_DN62888_c1_g3	-2.78532	0.0920841	1.03582
	TRINITY_DN65809_c1_g3	4.71685	0.0921491	1.03551
	TRINITY_DN66610_c1_g3	3.43976	0.0922876	1.03486
	TRINITY_DN68349_c7_g2	4.68031	0.0922876	1.03486
	TRINITY_DN60133_c0_g1	2.23074	0.0922876	1.03486
	TRINITY_DN64083_c1_g1	-2.78201	0.0923812	1.03442
	TRINITY_DN67523_c0_g4	9.45076	0.0968101	1.01408
	TRINITY_DN67034_c1_g1	-2.35206	0.0982407	1.00771
	TRINITY_DN61771_c0_g2	-5.49752	0.0982407	1.00771
	TRINITY_DN67420_c1_g9	6.45292	0.0984746	1.00668
	TRINITY_DN58528_c5_g2	3.81575	0.0984746	1.00668
	TRINITY_DN65810_c1_g4	5.68724	0.0984746	1.00668
	TRINITY_DN66478_c0_g3	6.42857	0.0998685	1.00057
	TRINITY_DN59161_c2_g4	3.02265	0.0999763	1.0001
	TRINITY_DN68297_c1_g2	-2.39065	0.102011	0.991355
	TRINITY_DN62491_c3_g2	-3.09711	0.10239	0.989741
	TRINITY_DN62097_c5_g10	5.66828	0.103872	0.983499
	TRINITY_DN61806_c0_g1	-2.76482	0.104861	0.979387
	TRINITY_DN64756_c0_g2	8.38605	0.106047	0.974502
	TRINITY_DN63165_c5_g1	-6.46231	0.107963	0.966727
	TRINITY_DN66385_c0_g1	3.00838	0.11062	0.956165
	TRINITY_DN67011_c1_g2	7.66576	0.11062	0.956165
	TRINITY_DN55677_c0_g1	-3.41368	0.110953	0.95486
	TRINITY_DN54982_c0_g1	6.07697	0.112832	0.947567
	TRINITY_DN65028_c0_g1	2.11199	0.112832	0.947567
	TRINITY_DN62994_c0_g1	3.53653	0.113493	0.945032
	TRINITY_DN55042_c0_g1	-3.57291	0.114299	0.941956
	TRINITY_DN49729_c0_g1	3.66537	0.115291	0.938204
	TRINITY_DN70886_c1_g11	9.63183	0.115433	0.937669
	TRINITY_DN61748_c2_g3	2.8657	0.115433	0.937669
	TRINITY_DN61688_c1_g3	7.56174	0.115433	0.937669
	TRINITY_DN65081_c0_g5	-7.50091	0.118054	0.927921
	TRINITY_DN46268_c0_g1	10.3402	0.118171	0.92749
	TRINITY_DN65808_c0_g1	-4.93791	0.118179	0.927461
	TRINITY_DN65723_c1_g7	2.52904	0.118179	0.927461
	TRINITY_DN57939_c4_g5	-5.48266	0.118476	0.92637
	TRINITY_DN67318_c0_g2	2.39562	0.119397	0.923008
	TRINITY_DN61578_c1_g10	8.86123	0.119489	0.922674
	TRINITY_DN60646_c0_g5	7.50245	0.119489	0.922674
	TRINITY_DN56841_c0_g1	8.04795	0.120059	0.920606
	TRINITY_DN56743_c0_g2	5.68951	0.121801	0.914348
	TRINITY_DN65178_c0_g4	3.2068	0.121801	0.914348
	TRINITY_DN57160_c0_g1	-4.339	0.121801	0.914348
	TRINITY_DN8294_c0_g1	8.77016	0.121976	0.913727
	TRINITY_DN68987_c0_g2	8.93683	0.124401	0.905175
	TRINITY_DN61552_c0_g1	4.94126	0.124401	0.905175
	TRINITY_DN58685_c0_g7	-2.51393	0.12517	0.9025
	TRINITY_DN64713_c0_g2	-4.32976	0.12517	0.9025
	TRINITY_DN71213_c1_g3	7.10577	0.128726	0.890335
	TRINITY_DN60026_c3_g1	6.14038	0.129361	0.888196
	TRINITY_DN59310_c0_g2	7.37604	0.129817	0.886668
	TRINITY_DN60698_c1_g4	4.104	0.130031	0.885954
	TRINITY_DN66331_c0_g1	7.35704	0.131154	0.88222
	TRINITY_DN66978_c0_g5	4.05537	0.131765	0.8802
	TRINITY_DN62419_c1_g2	-2.40232	0.131999	0.879429
	TRINITY_DN36617_c0_g1	5.71739	0.132009	0.879395
	TRINITY_DN56015_c0_g2	6.75046	0.135656	0.867561
	TRINITY_DN61211_c1_g1	2.71499	0.136328	0.865416
	TRINITY_DN57438_c0_g2	7.4028	0.136862	0.863716
	TRINITY_DN60197_c8_g2	5.02824	0.137908	0.860411
	TRINITY_DN64803_c0_g3	3.16433	0.137908	0.860411
	TRINITY_DN65252_c0_g1	7.30905	0.138009	0.860092
	TRINITY_DN66161_c0_g1	8.67059	0.138733	0.85782
	TRINITY_DN57697_c1_g3	8.58159	0.141054	0.850614
	TRINITY_DN58663_c0_g3	3.0054	0.141054	0.850614
	TRINITY_DN65292_c1_g5	4.42251	0.141359	0.849676
	TRINITY_DN58515_c0_g1	-6.51384	0.141359	0.849676
	TRINITY_DN61696_c0_g1	6.50781	0.141359	0.849676
	TRINITY_DN58747_c0_g1	5.46802	0.142838	0.845155
	TRINITY_DN64921_c3_g6	8.51419	0.142872	0.845052
	TRINITY_DN67283_c1_g1	2.59435	0.143059	0.844484
	TRINITY_DN57690_c1_g1	-2.15322	0.143059	0.844484
	TRINITY_DN65723_c1_g1	2.13968	0.143992	0.841663
	TRINITY_DN66179_c0_g1	-2.55792	0.145197	0.838043
	TRINITY_DN56313_c0_g2	-2.26331	0.146471	0.834248
	TRINITY_DN68314_c7_g5	7.20596	0.147159	0.832212
	TRINITY_DN61825_c0_g2	-2.23383	0.149193	0.826251
	TRINITY_DN57542_c0_g5	-7.16706	0.150186	0.82337
	TRINITY_DN59926_c0_g2	4.92381	0.150199	0.823334
	TRINITY_DN8791_c0_g1	-4.63897	0.151094	0.820753
	TRINITY_DN65172_c0_g3	8.41847	0.156068	0.806685
	TRINITY_DN58806_c1_g2	-4.52971	0.156336	0.805941
	TRINITY_DN66124_c1_g5	3.39299	0.156368	0.805851
	TRINITY_DN62900_c1_g2	7.74528	0.15851	0.799942
	TRINITY_DN59547_c7_g4	-4.89929	0.160595	0.794268
	TRINITY_DN65490_c0_g2	9.89131	0.160796	0.793726
	TRINITY_DN69327_c0_g14	-8.5111	0.161694	0.791305
	TRINITY_DN58605_c1_g3	-5.65319	0.161707	0.791272
	TRINITY_DN65674_c2_g2	-3.56498	0.161761	0.791126
	TRINITY_DN63652_c0_g2	5.44871	0.163431	0.786667
	TRINITY_DN67969_c3_g1	-2.03431	0.16357	0.786295
	TRINITY_DN66482_c0_g2	-2.51663	0.16357	0.786295
	TRINITY_DN67318_c0_g3	4.89423	0.164979	0.782572
	TRINITY_DN62773_c0_g2	3.48928	0.165265	0.78182
	TRINITY_DN64422_c0_g2	9.70104	0.16572	0.780625
	TRINITY_DN58842_c0_g1	4.83767	0.16572	0.780625
	TRINITY_DN69768_c0_g9	3.05155	0.171375	0.766052
	TRINITY_DN62283_c0_g3	3.99351	0.171449	0.765866
	TRINITY_DN62863_c2_g2	4.67817	0.172696	0.762717
	TRINITY_DN71421_c1_g10	4.11331	0.173177	0.761509
	TRINITY_DN59479_c0_g4	-5.19506	0.173392	0.76097
	TRINITY_DN63479_c0_g2	8.2494	0.173937	0.759608
	TRINITY_DN61825_c0_g3	7.54995	0.173937	0.759608
	TRINITY_DN66649_c1_g5	4.34748	0.175501	0.755722
	TRINITY_DN66527_c0_g2	2.87358	0.177624	0.750497
	TRINITY_DN55698_c1_g1	-2.31668	0.177769	0.750144
	TRINITY_DN67523_c0_g6	8.22313	0.178242	0.748989
	TRINITY_DN66796_c0_g4	2.28304	0.180307	0.743987
	TRINITY_DN69882_c1_g5	-2.01777	0.181192	0.741861
	TRINITY_DN62206_c0_g1	4.66865	0.181425	0.741304
	TRINITY_DN66572_c0_g3	-2.51748	0.182809	0.738002
	TRINITY_DN64902_c0_g2	2.89696	0.184107	0.734929
	TRINITY_DN68725_c1_g2	-2.41555	0.184421	0.73419
	TRINITY_DN57776_c4_g5	6.28497	0.184421	0.73419
	TRINITY_DN44454_c0_g1	4.32786	0.184421	0.73419
	TRINITY_DN60530_c0_g2	8.13665	0.184421	0.73419
	TRINITY_DN64588_c1_g4	3.56283	0.185338	0.732036
	TRINITY_DN63962_c0_g1	5.63145	0.185338	0.732036
	TRINITY_DN71852_c0_g1	4.59053	0.185523	0.731602
	TRINITY_DN58469_c0_g4	8.10853	0.185791	0.730974
	TRINITY_DN63238_c0_g2	8.03791	0.186723	0.728802
	TRINITY_DN55931_c0_g1	7.10002	0.188003	0.725834
	TRINITY_DN70380_c2_g1	4.71093	0.188412	0.724891
	TRINITY_DN58950_c0_g1	5.08653	0.18849	0.724711
	TRINITY_DN780_c0_g1	4.56055	0.18849	0.724711
	TRINITY_DN61732_c0_g3	3.60237	0.18849	0.724711
	TRINITY_DN65083_c0_g2	-6.76332	0.18849	0.724711
	TRINITY_DN66952_c0_g1	4.13649	0.192275	0.716077
	TRINITY_DN64938_c0_g1	8.52915	0.193603	0.713089
	TRINITY_DN56015_c0_g1	6.87418	0.193653	0.712976
	TRINITY_DN70708_c5_g5	-1.93397	0.194264	0.711608
	TRINITY_DN59918_c0_g2	-3.34537	0.195019	0.709924
	TRINITY_DN60811_c0_g4	2.80083	0.195019	0.709924
	TRINITY_DN70347_c3_g6	1.95832	0.196021	0.707698
	TRINITY_DN67201_c3_g2	-1.88744	0.197878	0.703603
	TRINITY_DN62952_c3_g6	-4.0945	0.197983	0.703373
	TRINITY_DN68461_c0_g1	7.97782	0.199276	0.700546
	TRINITY_DN69335_c1_g3	-4.49676	0.199276	0.700546
	TRINITY_DN63347_c1_g5	5.99628	0.199916	0.699152
	TRINITY_DN66331_c0_g2	7.11338	0.199966	0.699045
	TRINITY_DN61767_c2_g3	1.93077	0.202216	0.694185
	TRINITY_DN61623_c0_g2	-3.02931	0.203838	0.690714
	TRINITY_DN55890_c0_g2	8.33537	0.203838	0.690714
	TRINITY_DN59348_c6_g2	2.42184	0.208281	0.681351
	TRINITY_DN62276_c0_g2	-3.77607	0.20968	0.678443
	TRINITY_DN47971_c0_g1	-4.71449	0.210179	0.677412
	TRINITY_DN58842_c0_g2	4.84999	0.210673	0.676392
	TRINITY_DN69460_c2_g5	-1.99002	0.210673	0.676392
	TRINITY_DN69767_c1_g2	-3.28423	0.210673	0.676392
	TRINITY_DN61403_c0_g1	8.60004	0.210825	0.676077
	TRINITY_DN58773_c0_g5	2.49061	0.210825	0.676077
	TRINITY_DN60700_c1_g1	5.95095	0.211092	0.675529
	TRINITY_DN59161_c2_g2	2.04822	0.212246	0.673161
	TRINITY_DN63063_c4_g1	-2.02549	0.213385	0.670837
	TRINITY_DN67505_c2_g5	3.17998	0.213586	0.670426
	TRINITY_DN56834_c6_g10	8.21779	0.213595	0.670409
	TRINITY_DN56803_c0_g1	-2.14282	0.21384	0.66991
	TRINITY_DN60939_c0_g1	3.87077	0.214389	0.668798
	TRINITY_DN57379_c0_g1	-2.57505	0.215596	0.66636
	TRINITY_DN66124_c1_g4	3.40488	0.217426	0.662689
	TRINITY_DN58089_c0_g1	6.82276	0.219898	0.657778
	TRINITY_DN68007_c0_g1	8.37915	0.220094	0.657392
	TRINITY_DN61879_c2_g2	3.82179	0.220621	0.656354
	TRINITY_DN57716_c3_g7	-4.38849	0.221176	0.655263
	TRINITY_DN65810_c1_g3	5.20213	0.221541	0.654547
	TRINITY_DN61478_c0_g1	7.80634	0.226175	0.645556
	TRINITY_DN65117_c1_g1	7.79932	0.226776	0.644403
	TRINITY_DN65476_c0_g1	2.90522	0.227859	0.642333
	TRINITY_DN68979_c0_g2	-1.87278	0.227859	0.642333
	TRINITY_DN66513_c0_g1	-3.96197	0.231976	0.634557
	TRINITY_DN59296_c1_g3	7.75647	0.231976	0.634557
	TRINITY_DN70120_c8_g1	-3.25901	0.231987	0.634537
	TRINITY_DN58207_c0_g1	2.41013	0.232377	0.633808
	TRINITY_DN56519_c0_g1	-4.61845	0.233508	0.631698
	TRINITY_DN59801_c3_g2	6.93956	0.235358	0.628271
	TRINITY_DN66161_c0_g2	7.71976	0.235358	0.628271
	TRINITY_DN63238_c0_g3	7.7123	0.2359	0.627272
	TRINITY_DN57243_c0_g1	5.90624	0.239597	0.620519
	TRINITY_DN61498_c1_g5	3.20704	0.239818	0.620117
	TRINITY_DN66034_c0_g3	-3.46058	0.239818	0.620117
	TRINITY_DN59215_c0_g8	5.61323	0.242178	0.615865
	TRINITY_DN63992_c0_g4	2.90435	0.242246	0.615743
	TRINITY_DN63549_c1_g1	-1.86466	0.24306	0.614287
	TRINITY_DN54666_c0_g1	-2.84551	0.24306	0.614287
	TRINITY_DN67583_c4_g3	-2.0221	0.244076	0.612474
	TRINITY_DN66750_c0_g5	5.75638	0.24486	0.611082
	TRINITY_DN54309_c0_g1	5.31442	0.24486	0.611082
	TRINITY_DN68065_c1_g3	7.59558	0.249356	0.60318
	TRINITY_DN49816_c0_g1	7.09444	0.249356	0.60318
	TRINITY_DN67139_c1_g9	-3.8287	0.250263	0.601603
	TRINITY_DN45681_c0_g1	-5.74304	0.250263	0.601603
	TRINITY_DN57680_c0_g2	3.9416	0.252172	0.598304
	TRINITY_DN58087_c0_g3	4.76143	0.252386	0.597934
	TRINITY_DN70954_c0_g14	7.55447	0.253243	0.596462
	TRINITY_DN64422_c0_g3	6.09096	0.254104	0.594989
	TRINITY_DN56821_c1_g2	7.52072	0.260654	0.583936
	TRINITY_DN65117_c1_g6	6.36537	0.262036	0.581639
	TRINITY_DN56613_c0_g1	6.66809	0.262425	0.580996
	TRINITY_DN67281_c3_g6	7.49488	0.263119	0.579848
	TRINITY_DN57995_c0_g1	-2.22394	0.263119	0.579848
	TRINITY_DN66707_c1_g4	7.48616	0.263814	0.578702
	TRINITY_DN64576_c0_g1	4.1878	0.264153	0.578144
	TRINITY_DN60939_c0_g3	3.8812	0.264877	0.576956
	TRINITY_DN56743_c0_g1	4.96114	0.267829	0.572142
	TRINITY_DN65637_c0_g3	2.92764	0.268538	0.570995
	TRINITY_DN56477_c0_g1	5.88704	0.269261	0.569827
	TRINITY_DN66785_c0_g1	7.43273	0.270199	0.568316
	TRINITY_DN46478_c0_g1	3.795	0.270199	0.568316
	TRINITY_DN60817_c4_g1	-3.27553	0.270199	0.568316
	TRINITY_DN53267_c0_g1	-1.90953	0.270199	0.568316
	TRINITY_DN63963_c2_g5	2.48462	0.271147	0.566795
	TRINITY_DN66572_c0_g2	-2.65383	0.271662	0.565971
	TRINITY_DN64615_c0_g4	-2.77537	0.274048	0.562174
	TRINITY_DN57156_c0_g1	3.02092	0.277852	0.556187
	TRINITY_DN66856_c0_g6	-4.3224	0.278739	0.554802
	TRINITY_DN61380_c0_g6	-2.304	0.279431	0.553725
	TRINITY_DN61196_c0_g4	7.43158	0.279431	0.553725
	TRINITY_DN55988_c0_g2	3.03295	0.279431	0.553725
	TRINITY_DN61771_c0_g1	-3.09156	0.279431	0.553725
	TRINITY_DN65872_c0_g2	3.0838	0.279431	0.553725
	TRINITY_DN61912_c0_g3	1.82966	0.27956	0.553525
	TRINITY_DN67385_c1_g2	6.11428	0.27956	0.553525
	TRINITY_DN69767_c1_g3	-2.96677	0.279717	0.553281
	TRINITY_DN58436_c0_g1	8.52022	0.28037	0.552269
	TRINITY_DN37299_c0_g1	3.44169	0.283338	0.547695
	TRINITY_DN45099_c0_g1	5.32691	0.284804	0.545455
	TRINITY_DN62228_c0_g1	-3.36912	0.284804	0.545455
	TRINITY_DN54973_c0_g1	4.18461	0.284804	0.545455
	TRINITY_DN57345_c8_g1	2.25611	0.284804	0.545455
	TRINITY_DN61791_c0_g1	-2.762	0.284804	0.545455
	TRINITY_DN48961_c0_g1	7.21007	0.284804	0.545455
	TRINITY_DN62864_c0_g1	-5.41629	0.284804	0.545455
	TRINITY_DN70692_c1_g7	2.19138	0.284804	0.545455
	TRINITY_DN33677_c0_g1	4.18461	0.284804	0.545455
	TRINITY_DN70122_c2_g6	-2.23149	0.284804	0.545455
	TRINITY_DN59315_c0_g1	5.13018	0.289383	0.538528
	TRINITY_DN58449_c3_g5	-5.85809	0.289799	0.537903
	TRINITY_DN70272_c0_g13	4.54782	0.291836	0.534861
	TRINITY_DN58545_c8_g3	3.14875	0.291836	0.534861
	TRINITY_DN65205_c1_g1	7.28977	0.29442	0.531033
	TRINITY_DN58469_c0_g3	8.25722	0.295347	0.529668
	TRINITY_DN59381_c0_g4	4.24761	0.295662	0.529205
	TRINITY_DN59881_c1_g5	4.24761	0.295662	0.529205
	TRINITY_DN56132_c0_g1	7.27971	0.295941	0.528795
	TRINITY_DN63961_c4_g2	3.97042	0.295998	0.528711
	TRINITY_DN57833_c3_g1	-2.08623	0.296545	0.527909
	TRINITY_DN56150_c0_g1	-3.17873	0.296545	0.527909
	TRINITY_DN57536_c0_g1	1.84105	0.296587	0.527847
	TRINITY_DN66785_c1_g8	6.1394	0.296587	0.527847
	TRINITY_DN69298_c1_g1	4.06331	0.296587	0.527847
	TRINITY_DN59513_c0_g2	-3.95516	0.296587	0.527847
	TRINITY_DN69148_c0_g1	-1.80667	0.296587	0.527847
	TRINITY_DN59439_c0_g2	-2.66473	0.296587	0.527847
	TRINITY_DN59506_c0_g1	-4.9795	0.296587	0.527847
	TRINITY_DN57347_c5_g5	4.38594	0.296587	0.527847
	TRINITY_DN52935_c0_g1	4.38594	0.296587	0.527847
	TRINITY_DN64655_c0_g1	5.38508	0.297056	0.527162
	TRINITY_DN68093_c0_g2	-2.98277	0.297323	0.526771
	TRINITY_DN57728_c1_g1	7.24913	0.298867	0.524522
	TRINITY_DN68713_c5_g7	-3.52324	0.298867	0.524522
	TRINITY_DN56905_c0_g1	4.25412	0.299201	0.524037
	TRINITY_DN69813_c2_g2	1.8091	0.299201	0.524037
	TRINITY_DN70058_c0_g1	4.20627	0.299201	0.524037
	TRINITY_DN68979_c0_g3	-1.80502	0.299622	0.523426
	TRINITY_DN65582_c0_g3	4.76299	0.299869	0.523068
	TRINITY_DN50581_c1_g2	4.09922	0.299946	0.522957
	TRINITY_DN61472_c5_g8	4.36591	0.301819	0.520253
	TRINITY_DN51103_c0_g2	8.7288	0.304315	0.516676
	TRINITY_DN58137_c4_g4	5.46846	0.304539	0.516358
	TRINITY_DN59768_c0_g2	-4.76226	0.304807	0.515975
	TRINITY_DN66806_c0_g4	7.24331	0.304824	0.51595
	TRINITY_DN63119_c0_g7	6.39554	0.305166	0.515464
	TRINITY_DN60913_c0_g2	2.41547	0.305225	0.51538
	TRINITY_DN57062_c0_g2	3.59067	0.305494	0.514997
	TRINITY_DN61728_c0_g1	3.68254	0.308568	0.510649
	TRINITY_DN47202_c0_g1	3.25369	0.308581	0.51063
	TRINITY_DN55328_c0_g1	5.76122	0.308748	0.510396
	TRINITY_DN55834_c0_g1	-5.71279	0.308748	0.510396
	TRINITY_DN60189_c1_g7	-3.46522	0.308748	0.510396
	TRINITY_DN56362_c0_g1	-4.72421	0.308748	0.510396
	TRINITY_DN66952_c0_g2	4.41443	0.308748	0.510396
	TRINITY_DN62874_c1_g1	6.04834	0.308748	0.510396
	TRINITY_DN50327_c0_g1	7.02423	0.309749	0.508989
	TRINITY_DN56237_c0_g1	4.17206	0.310315	0.508197
	TRINITY_DN61688_c1_g5	8.66644	0.310966	0.507287
	TRINITY_DN58137_c4_g8	4.55154	0.311017	0.507215
	TRINITY_DN69883_c1_g3	-2.26743	0.311313	0.506803
	TRINITY_DN47300_c0_g1	-4.692	0.313453	0.503828
	TRINITY_DN70026_c2_g3	-1.91797	0.313568	0.503668
	TRINITY_DN63333_c0_g2	-2.2586	0.313771	0.503387
	TRINITY_DN46842_c0_g2	3.51799	0.313771	0.503387
	TRINITY_DN58275_c6_g4	4.56177	0.313828	0.503309
	TRINITY_DN61000_c0_g1	4.64411	0.313828	0.503309
	TRINITY_DN67507_c0_g2	5.25458	0.314322	0.502625
	TRINITY_DN57491_c1_g2	-2.74635	0.314322	0.502625
	TRINITY_DN70070_c2_g1	-2.61918	0.315516	0.500979
	TRINITY_DN56684_c0_g1	-2.46441	0.318103	0.497432
	TRINITY_DN69882_c1_g2	-1.79664	0.319117	0.49605
	TRINITY_DN55550_c0_g1	3.74986	0.319911	0.494971
	TRINITY_DN15872_c0_g2	-4.94578	0.321586	0.492703
	TRINITY_DN69767_c1_g4	-2.93991	0.321586	0.492703
	TRINITY_DN66328_c0_g1	8.23156	0.321586	0.492703
	TRINITY_DN67293_c0_g5	3.33252	0.322982	0.490822
	TRINITY_DN58340_c6_g4	5.14538	0.323004	0.490793
	TRINITY_DN69119_c0_g4	6.95809	0.324764	0.488432
	TRINITY_DN69287_c0_g8	8.20787	0.324764	0.488432
	TRINITY_DN54182_c0_g2	4.55369	0.328037	0.484077
	TRINITY_DN57187_c3_g8	4.19622	0.328703	0.483197
	TRINITY_DN65410_c0_g1	1.91507	0.330763	0.480482
	TRINITY_DN56675_c0_g2	7.06236	0.331832	0.479081
	TRINITY_DN62911_c0_g1	3.92234	0.334461	0.475654
	TRINITY_DN57772_c1_g1	7.03871	0.336362	0.473193
	TRINITY_DN67384_c1_g2	8.13939	0.337312	0.471968
	TRINITY_DN64521_c1_g2	8.21264	0.33799	0.471097
	TRINITY_DN56672_c0_g1	-4.96464	0.339983	0.468543
	TRINITY_DN70201_c2_g3	6.7416	0.340002	0.468518
	TRINITY_DN61002_c1_g3	-1.94472	0.340002	0.468518
	TRINITY_DN61007_c3_g1	-2.6174	0.340468	0.467923
	TRINITY_DN57510_c4_g5	4.29792	0.340468	0.467923
	TRINITY_DN67507_c0_g5	5.32059	0.341775	0.466259
	TRINITY_DN61652_c0_g4	6.99021	0.341775	0.466259
	TRINITY_DN56880_c10_g4	-4.23551	0.341775	0.466259
	TRINITY_DN69134_c0_g12	7.6368	0.341775	0.466259
	TRINITY_DN62390_c2_g1	8.09359	0.341775	0.466259
	TRINITY_DN56888_c0_g1	-4.23551	0.341775	0.466259
	TRINITY_DN58762_c4_g1	4.42161	0.342967	0.464748
	TRINITY_DN69882_c1_g4	-1.78062	0.345337	0.461757
	TRINITY_DN56892_c0_g1	-3.44649	0.345599	0.461428
	TRINITY_DN62490_c1_g2	5.62913	0.345599	0.461428
	TRINITY_DN70722_c7_g5	1.95876	0.348454	0.457855
	TRINITY_DN57697_c1_g1	4.27249	0.348613	0.457656
	TRINITY_DN66785_c0_g2	6.94002	0.348613	0.457656
	TRINITY_DN65644_c2_g4	-3.39578	0.350795	0.454946
	TRINITY_DN58368_c1_g2	1.91205	0.353311	0.451843
	TRINITY_DN51345_c0_g2	5.27959	0.354592	0.450271
	TRINITY_DN59513_c0_g1	-1.88114	0.355431	0.449245
	TRINITY_DN56959_c0_g2	4.68139	0.356698	0.447699
	TRINITY_DN65026_c1_g5	4.58817	0.358055	0.446051
	TRINITY_DN47731_c0_g1	2.6529	0.358055	0.446051
	TRINITY_DN61000_c0_g3	4.56134	0.358055	0.446051
	TRINITY_DN71062_c0_g1	-1.86663	0.358772	0.445182
	TRINITY_DN67474_c2_g1	6.9012	0.358772	0.445182
	TRINITY_DN56758_c0_g1	5.25939	0.358772	0.445182
	TRINITY_DN64422_c0_g1	6.67676	0.359274	0.444575
	TRINITY_DN60833_c9_g2	2.32985	0.359975	0.443727
	TRINITY_DN57728_c1_g2	6.88803	0.359975	0.443727
	TRINITY_DN65117_c1_g5	5.81677	0.359975	0.443727
	TRINITY_DN45330_c0_g1	3.75649	0.36255	0.440632
	TRINITY_DN64560_c2_g3	4.64368	0.363172	0.439888
	TRINITY_DN56781_c0_g2	5.70965	0.367253	0.435034
	TRINITY_DN60929_c5_g4	4.3954	0.367431	0.434824
	TRINITY_DN63395_c1_g1	5.78868	0.368797	0.433212
	TRINITY_DN69883_c1_g1	-3.19582	0.370694	0.430985
	TRINITY_DN59572_c1_g3	2.67923	0.371133	0.430471
	TRINITY_DN66179_c0_g3	-2.52554	0.371133	0.430471
	TRINITY_DN61754_c1_g1	7.90021	0.371133	0.430471
	TRINITY_DN63045_c1_g1	4.66939	0.371133	0.430471
	TRINITY_DN58087_c0_g8	3.38668	0.37403	0.427094
	TRINITY_DN44196_c0_g1	-4.14819	0.374845	0.426148
	TRINITY_DN67201_c3_g6	-1.72275	0.379103	0.421242
	TRINITY_DN67033_c7_g1	2.6415	0.380538	0.419602
	TRINITY_DN64344_c11_g3	4.18382	0.382376	0.41751
	TRINITY_DN43871_c0_g1	4.2276	0.383082	0.416708
	TRINITY_DN65051_c1_g3	-5.01815	0.383082	0.416708
	TRINITY_DN59418_c0_g1	4.27034	0.383082	0.416708
	TRINITY_DN59593_c1_g3	-2.71339	0.383082	0.416708
	TRINITY_DN79914_c0_g1	4.2276	0.383082	0.416708
	TRINITY_DN61091_c0_g2	7.83983	0.383575	0.41615
	TRINITY_DN64475_c0_g3	6.7492	0.383575	0.41615
	TRINITY_DN57556_c7_g8	4.35626	0.384445	0.415165
	TRINITY_DN64938_c0_g2	7.82663	0.384882	0.414672
	TRINITY_DN62630_c0_g2	2.88618	0.384882	0.414672
	TRINITY_DN62023_c7_g4	-3.94266	0.388802	0.410271
	TRINITY_DN58571_c1_g12	4.22657	0.389684	0.409287
	TRINITY_DN63946_c1_g4	-2.59393	0.389684	0.409287
	TRINITY_DN67331_c0_g4	-4.7927	0.392346	0.40633
	TRINITY_DN56006_c0_g1	4.16263	0.392403	0.406268
	TRINITY_DN52578_c0_g1	4.08407	0.392998	0.405609
	TRINITY_DN63805_c0_g1	6.6897	0.392998	0.405609
	TRINITY_DN65799_c0_g2	6.6897	0.392998	0.405609
	TRINITY_DN62128_c0_g1	4.55683	0.392998	0.405609
	TRINITY_DN68987_c0_g3	6.6897	0.392998	0.405609
	TRINITY_DN59748_c0_g2	4.95639	0.394671	0.403765
	TRINITY_DN53784_c0_g1	5.701	0.39511	0.403282
	TRINITY_DN67333_c0_g3	-1.74995	0.400284	0.397631
	TRINITY_DN56915_c0_g2	6.69567	0.400284	0.397631
	TRINITY_DN66109_c1_g11	5.4837	0.400284	0.397631
	TRINITY_DN70058_c2_g2	2.23952	0.400284	0.397631
	TRINITY_DN55128_c0_g1	-3.64644	0.400284	0.397631
	TRINITY_DN65473_c1_g9	5.4837	0.400284	0.397631
	TRINITY_DN61768_c0_g2	3.83105	0.400284	0.397631
	TRINITY_DN61743_c1_g2	6.6434	0.404573	0.393004
	TRINITY_DN65252_c0_g2	7.2038	0.407109	0.390289
	TRINITY_DN60158_c5_g3	-4.50996	0.409274	0.387986
	TRINITY_DN55166_c0_g1	6.16205	0.409274	0.387986
	TRINITY_DN70708_c5_g3	-1.71643	0.409274	0.387986
	TRINITY_DN64921_c3_g8	7.93534	0.410763	0.386408
	TRINITY_DN47001_c0_g1	4.31891	0.410763	0.386408
	TRINITY_DN63267_c0_g1	-1.9151	0.411214	0.385932
	TRINITY_DN60394_c3_g5	3.79083	0.411362	0.385776
	TRINITY_DN69882_c1_g1	-1.72075	0.413572	0.383449
	TRINITY_DN62832_c0_g2	-1.77852	0.414624	0.382346
	TRINITY_DN56480_c4_g2	7.96571	0.415293	0.381645
	TRINITY_DN67507_c0_g3	4.97544	0.417254	0.379599
	TRINITY_DN61328_c0_g6	6.6115	0.417254	0.379599
	TRINITY_DN56090_c1_g1	3.24332	0.418612	0.378188
	TRINITY_DN56651_c0_g3	3.26272	0.418612	0.378188
	TRINITY_DN62723_c1_g2	-1.99452	0.418612	0.378188
	TRINITY_DN58041_c0_g1	-1.76305	0.418612	0.378188
	TRINITY_DN59296_c1_g4	7.33852	0.418612	0.378188
	TRINITY_DN67847_c2_g3	4.89063	0.420685	0.376043
	TRINITY_DN66710_c0_g2	1.93154	0.421094	0.375621
	TRINITY_DN68695_c0_g3	1.76906	0.421432	0.375272
	TRINITY_DN70496_c8_g6	-4.34604	0.421432	0.375272
	TRINITY_DN62419_c1_g7	-4.50421	0.423465	0.373182
	TRINITY_DN69882_c1_g3	-1.7052	0.425621	0.370977
	TRINITY_DN67762_c0_g2	7.80634	0.427653	0.368909
	TRINITY_DN65051_c1_g5	-5.13847	0.435261	0.36125
	TRINITY_DN55119_c0_g1	7.38623	0.435261	0.36125
	TRINITY_DN70058_c1_g1	2.85003	0.435261	0.36125
	TRINITY_DN61940_c0_g3	-4.27054	0.439888	0.356658
	TRINITY_DN44472_c0_g1	5.23603	0.441364	0.355203
	TRINITY_DN61209_c0_g1	3.13159	0.441444	0.355124
	TRINITY_DN58165_c2_g1	2.61511	0.44159	0.35498
	TRINITY_DN58126_c0_g1	2.17966	0.44237	0.354214
	TRINITY_DN70120_c9_g1	-2.20401	0.443313	0.35329
	TRINITY_DN66730_c0_g2	-4.14305	0.445107	0.351536
	TRINITY_DN58418_c6_g1	-2.67924	0.445107	0.351536
	TRINITY_DN60494_c0_g3	-4.14305	0.445107	0.351536
	TRINITY_DN3696_c0_g1	-4.14305	0.445107	0.351536
	TRINITY_DN61091_c0_g1	7.17225	0.445943	0.350721
	TRINITY_DN67424_c1_g1	4.1414	0.44606	0.350607
	TRINITY_DN58126_c0_g2	2.28546	0.446651	0.350032
	TRINITY_DN56511_c0_g1	6.51216	0.448801	0.347946
	TRINITY_DN65673_c2_g6	-1.76606	0.449461	0.347308
	TRINITY_DN51103_c0_g3	8.02339	0.450764	0.346051
	TRINITY_DN58605_c0_g2	-4.91512	0.450988	0.345835
	TRINITY_DN68976_c0_g1	-4.20867	0.450988	0.345835
	TRINITY_DN49861_c0_g1	4.06331	0.450988	0.345835
	TRINITY_DN58472_c4_g2	-4.20867	0.450988	0.345835
	TRINITY_DN58145_c5_g11	-4.91512	0.450988	0.345835
	TRINITY_DN66139_c0_g5	-1.74612	0.451575	0.34527
	TRINITY_DN68757_c0_g1	4.01332	0.453507	0.343416
	TRINITY_DN66482_c0_g1	-2.66101	0.453539	0.343385
	TRINITY_DN57451_c6_g6	4.15151	0.45649	0.340568
	TRINITY_DN62418_c2_g5	7.50688	0.45649	0.340568
	TRINITY_DN69234_c2_g11	6.80122	0.45875	0.338424
	TRINITY_DN58243_c0_g1	-3.82366	0.461748	0.335595
	TRINITY_DN66796_c0_g3	2.12717	0.464561	0.332957
	TRINITY_DN36896_c0_g1	4.41232	0.46539	0.332183
	TRINITY_DN63992_c0_g3	2.62188	0.465533	0.33205
	TRINITY_DN57657_c0_g1	3.91184	0.469393	0.328463
	TRINITY_DN62053_c0_g6	7.50085	0.469393	0.328463
	TRINITY_DN69767_c1_g5	-2.33877	0.470569	0.327376
	TRINITY_DN56757_c0_g1	5.60417	0.470807	0.327157
	TRINITY_DN61688_c1_g1	5.47294	0.470807	0.327157
	TRINITY_DN59079_c0_g2	-1.85669	0.471063	0.326921
	TRINITY_DN57688_c0_g1	3.48325	0.47486	0.323434
	TRINITY_DN57122_c0_g2	2.92083	0.47522	0.323105
	TRINITY_DN48880_c0_g2	4.40479	0.47522	0.323105
	TRINITY_DN60517_c0_g1	7.44925	0.476753	0.321707
	TRINITY_DN32633_c0_g1	6.31699	0.476753	0.321707
	TRINITY_DN56682_c0_g1	3.76909	0.476778	0.321684
	TRINITY_DN59168_c0_g6	4.43173	0.477209	0.321291
	TRINITY_DN61961_c3_g2	5.4372	0.478822	0.319826
	TRINITY_DN56948_c0_g1	6.42362	0.479397	0.319305
	TRINITY_DN57893_c3_g3	2.71138	0.485267	0.31402
	TRINITY_DN66646_c1_g2	3.30775	0.485267	0.31402
	TRINITY_DN62053_c0_g4	7.42068	0.485267	0.31402
	TRINITY_DN68987_c0_g5	6.40524	0.485267	0.31402
	TRINITY_DN45802_c0_g1	3.6733	0.485946	0.313412
	TRINITY_DN55832_c0_g1	5.87135	0.487271	0.312229
	TRINITY_DN55279_c0_g1	4.84515	0.48791	0.31166
	TRINITY_DN60090_c5_g3	2.10894	0.48791	0.31166
	TRINITY_DN46386_c0_g1	6.28222	0.48791	0.31166
	TRINITY_DN63444_c1_g8	3.57265	0.490328	0.309514
	TRINITY_DN37026_c0_g1	3.27183	0.491566	0.308418
	TRINITY_DN55936_c0_g1	3.50457	0.493875	0.306383
	TRINITY_DN56445_c0_g2	5.36296	0.502057	0.299247
	TRINITY_DN56925_c0_g1	-3.87584	0.507636	0.294448
	TRINITY_DN59324_c0_g1	2.70491	0.510771	0.291773
	TRINITY_DN63934_c0_g1	6.3293	0.510878	0.291683
	TRINITY_DN54649_c0_g1	-1.66913	0.512596	0.290224
	TRINITY_DN57912_c0_g1	-2.21497	0.512596	0.290224
	TRINITY_DN70708_c5_g1	-1.65707	0.512596	0.290224
	TRINITY_DN51866_c0_g1	6.30967	0.51591	0.287426
	TRINITY_DN67693_c1_g2	5.32435	0.516381	0.28703
	TRINITY_DN60897_c1_g3	4.65601	0.517558	0.286041
	TRINITY_DN57709_c0_g2	-4.17113	0.517999	0.285671
	TRINITY_DN68939_c3_g2	4.34654	0.518429	0.28531
	TRINITY_DN58737_c0_g1	5.34869	0.518429	0.28531
	TRINITY_DN59288_c0_g1	1.80791	0.518429	0.28531
	TRINITY_DN56752_c0_g1	7.72191	0.518503	0.285249
	TRINITY_DN58036_c5_g1	-2.22616	0.518503	0.285249
	TRINITY_DN56742_c0_g1	6.28977	0.518527	0.285229
	TRINITY_DN58076_c0_g1	5.60175	0.518527	0.285229
	TRINITY_DN57169_c1_g1	3.8673	0.518608	0.285161
	TRINITY_DN57393_c1_g1	2.73377	0.521691	0.282587
	TRINITY_DN50764_c0_g1	2.88978	0.521957	0.282365
	TRINITY_DN64655_c0_g2	4.48584	0.522852	0.281621
	TRINITY_DN67333_c0_g1	-1.64453	0.525704	0.279259
	TRINITY_DN65720_c1_g2	5.46398	0.526168	0.278875
	TRINITY_DN64845_c3_g1	-2.09261	0.526893	0.278277
	TRINITY_DN2847_c0_g1	4.32882	0.526893	0.278277
	TRINITY_DN45554_c0_g1	5.01827	0.527976	0.277386
	TRINITY_DN62298_c0_g5	6.8178	0.528809	0.276701
	TRINITY_DN62474_c1_g4	-1.83815	0.53453	0.272028
	TRINITY_DN59858_c6_g1	4.04971	0.536476	0.27045
	TRINITY_DN65306_c2_g3	4.59804	0.53804	0.269185
	TRINITY_DN62939_c0_g2	6.24913	0.538207	0.269051
	TRINITY_DN58895_c4_g5	6.1145	0.538207	0.269051
	TRINITY_DN54735_c0_g1	6.1145	0.538207	0.269051
	TRINITY_DN105824_c0_g1	-4.12403	0.544555	0.263958
	TRINITY_DN63347_c0_g1	4.99006	0.545752	0.263005
	TRINITY_DN63119_c0_g2	4.19031	0.545752	0.263005
	TRINITY_DN38291_c0_g1	4.50806	0.546332	0.262543
	TRINITY_DN54246_c0_g1	4.19711	0.546456	0.262445
	TRINITY_DN67761_c0_g1	1.63968	0.550121	0.259542
	TRINITY_DN66710_c0_g1	1.66579	0.552496	0.257671
	TRINITY_DN63523_c0_g2	6.97318	0.554093	0.256417
	TRINITY_DN66058_c1_g3	4.06635	0.555458	0.255349
	TRINITY_DN63456_c2_g1	1.89548	0.555458	0.255349
	TRINITY_DN49436_c0_g1	-2.44675	0.555458	0.255349
	TRINITY_DN62302_c0_g1	3.70982	0.555458	0.255349
	TRINITY_DN62516_c0_g1	2.94398	0.555536	0.255288
	TRINITY_DN58751_c2_g2	4.24411	0.555536	0.255288
	TRINITY_DN59145_c0_g1	-3.4583	0.555536	0.255288
	TRINITY_DN53604_c0_g1	-2.2462	0.555536	0.255288
	TRINITY_DN69813_c2_g5	1.66472	0.555536	0.255288
	TRINITY_DN71266_c8_g3	1.91117	0.558567	0.252925
	TRINITY_DN71296_c2_g1	-1.63552	0.560199	0.251657
	TRINITY_DN60530_c0_g1	7.5469	0.560199	0.251657
	TRINITY_DN60646_c0_g3	6.59761	0.562428	0.249933
	TRINITY_DN65306_c2_g5	6.16424	0.562516	0.249865
	TRINITY_DN67736_c2_g2	-1.93168	0.562563	0.249829
	TRINITY_DN65184_c0_g1	7.14938	0.565457	0.2476
	TRINITY_DN68982_c0_g2	-3.08338	0.566067	0.247132
	TRINITY_DN62900_c1_g4	6.14221	0.566088	0.247116
	TRINITY_DN58620_c5_g5	-3.04649	0.566088	0.247116
	TRINITY_DN61493_c6_g8	5.99076	0.566088	0.247116
	TRINITY_DN52688_c0_g2	3.54532	0.566088	0.247116
	TRINITY_DN55510_c0_g1	4.78828	0.566088	0.247116
	TRINITY_DN66007_c0_g1	3.31718	0.567924	0.24571
	TRINITY_DN44809_c0_g1	3.66219	0.567924	0.24571
	TRINITY_DN68904_c1_g4	-1.66792	0.570691	0.243599
	TRINITY_DN60662_c2_g2	-1.62339	0.574851	0.240444
	TRINITY_DN63267_c0_g2	-1.77214	0.576659	0.239081
	TRINITY_DN8526_c0_g1	-4.06436	0.57769	0.238305
	TRINITY_DN68579_c0_g4	2.96897	0.579177	0.237189
	TRINITY_DN65564_c2_g2	4.68951	0.581419	0.235511
	TRINITY_DN54917_c0_g1	3.46014	0.581947	0.235117
	TRINITY_DN57162_c0_g6	6.05694	0.581947	0.235117
	TRINITY_DN52497_c0_g1	1.74463	0.581947	0.235117
	TRINITY_DN61879_c2_g4	4.24862	0.58781	0.230763
	TRINITY_DN65363_c0_g2	5.57671	0.58781	0.230763
	TRINITY_DN62558_c0_g3	-3.67126	0.588075	0.230567
	TRINITY_DN55424_c0_g1	-3.39563	0.588395	0.230331
	TRINITY_DN69234_c2_g3	3.2417	0.590203	0.228999
	TRINITY_DN57659_c4_g1	-2.93016	0.592261	0.227487
	TRINITY_DN59491_c0_g1	5.00322	0.592567	0.227262
	TRINITY_DN66272_c0_g2	-1.80916	0.595853	0.224861
	TRINITY_DN56287_c0_g1	5.40827	0.596194	0.224612
	TRINITY_DN58744_c3_g5	6.02673	0.599894	0.221925
	TRINITY_DN61385_c0_g9	5.90195	0.599894	0.221925
	TRINITY_DN50188_c0_g1	3.93893	0.599894	0.221925
	TRINITY_DN58537_c10_g1	-1.62231	0.600798	0.221272
	TRINITY_DN63248_c1_g1	-1.92878	0.604003	0.218961
	TRINITY_DN62819_c2_g1	1.72108	0.604855	0.218349
	TRINITY_DN66058_c1_g2	3.77122	0.604855	0.218349
	TRINITY_DN59284_c4_g1	-1.96135	0.604855	0.218349
	TRINITY_DN56862_c0_g1	2.65321	0.604855	0.218349
	TRINITY_DN61872_c3_g2	4.27845	0.606977	0.216827
	TRINITY_DN50964_c0_g1	5.87887	0.607662	0.216338
	TRINITY_DN55545_c0_g1	-3.75609	0.607916	0.216157
	TRINITY_DN63297_c0_g1	2.54752	0.613795	0.211977
	TRINITY_DN67523_c0_g1	5.97782	0.613795	0.211977
	TRINITY_DN64573_c1_g1	2.67937	0.613795	0.211977
	TRINITY_DN68081_c3_g6	7.09148	0.614642	0.211378
	TRINITY_DN62097_c5_g7	4.08965	0.614813	0.211257
	TRINITY_DN70708_c5_g2	-1.59834	0.614813	0.211257
	TRINITY_DN67966_c1_g1	1.63031	0.614813	0.211257
	TRINITY_DN55723_c0_g1	5.63123	0.614813	0.211257
	TRINITY_DN58474_c0_g3	2.2347	0.615488	0.21078
	TRINITY_DN69883_c1_g4	-2.54872	0.615488	0.21078
	TRINITY_DN59078_c0_g4	4.0484	0.616116	0.210337
	TRINITY_DN56258_c0_g1	8.1234	0.617121	0.209629
	TRINITY_DN63179_c0_g11	6.07534	0.617681	0.209236
	TRINITY_DN44124_c0_g1	3.19749	0.618311	0.208793
	TRINITY_DN62491_c3_g1	-2.92505	0.618385	0.208741
	TRINITY_DN57056_c0_g1	3.48755	0.619201	0.208169
	TRINITY_DN64950_c1_g1	3.15156	0.620017	0.207597
	TRINITY_DN65699_c0_g3	3.7918	0.62044	0.2073
	TRINITY_DN61728_c0_g6	4.06164	0.62044	0.2073
	TRINITY_DN59135_c1_g3	4.06164	0.62044	0.2073
	TRINITY_DN69111_c0_g1	4.89078	0.62044	0.2073
	TRINITY_DN58319_c3_g1	4.8483	0.62044	0.2073
	TRINITY_DN64279_c0_g2	5.9272	0.621596	0.206492
	TRINITY_DN63179_c0_g1	5.9272	0.621596	0.206492
	TRINITY_DN64642_c0_g1	1.63748	0.622501	0.20586
	TRINITY_DN63325_c0_g2	-2.14692	0.622949	0.205548
	TRINITY_DN48967_c0_g1	4.57635	0.622949	0.205548
	TRINITY_DN66205_c0_g2	3.56029	0.628041	0.202012
	TRINITY_DN61546_c4_g4	3.41072	0.630074	0.200609
	TRINITY_DN39023_c0_g1	3.7237	0.630074	0.200609
	TRINITY_DN69341_c0_g1	1.59551	0.631217	0.199821
	TRINITY_DN65178_c0_g2	4.20523	0.631225	0.199816
	TRINITY_DN58507_c5_g6	-2.91216	0.631532	0.199604
	TRINITY_DN55228_c0_g1	-4.29869	0.631532	0.199604
	TRINITY_DN68136_c1_g1	5.80731	0.631635	0.199534
	TRINITY_DN56055_c0_g1	5.9012	0.631861	0.199378
	TRINITY_DN59236_c0_g1	-4.52271	0.633496	0.198256
	TRINITY_DN65051_c1_g1	-5.01471	0.63665	0.196099
	TRINITY_DN67736_c2_g3	-1.92615	0.637026	0.195843
	TRINITY_DN70183_c0_g8	2.28873	0.637302	0.195655
	TRINITY_DN60091_c0_g1	2.24148	0.643185	0.191664
	TRINITY_DN69919_c1_g1	-1.9453	0.643198	0.191655
	TRINITY_DN59215_c0_g1	5.87473	0.643198	0.191655
	TRINITY_DN55296_c1_g2	1.70642	0.643272	0.191605
	TRINITY_DN63980_c0_g6	5.89871	0.643451	0.191485
	TRINITY_DN40663_c0_g1	-4.11442	0.644853	0.190539
	TRINITY_DN57910_c0_g3	-4.37163	0.64537	0.190191
	TRINITY_DN66205_c0_g1	3.62161	0.64537	0.190191
	TRINITY_DN65785_c1_g2	3.74946	0.64537	0.190191
	TRINITY_DN70835_c5_g4	1.68166	0.646403	0.189497
	TRINITY_DN59439_c0_g1	-2.35604	0.647972	0.188443
	TRINITY_DN56280_c0_g1	3.62555	0.648218	0.188279
	TRINITY_DN53106_c0_g1	5.73203	0.648218	0.188279
	TRINITY_DN67762_c0_g1	5.05513	0.648225	0.188274
	TRINITY_DN56615_c0_g1	5.12551	0.648225	0.188274
	TRINITY_DN67736_c2_g1	-1.9055	0.648225	0.188274
	TRINITY_DN63320_c2_g3	5.84776	0.648225	0.188274
	TRINITY_DN66785_c1_g1	6.09422	0.650215	0.186943
	TRINITY_DN69442_c1_g3	-2.97343	0.651254	0.18625
	TRINITY_DN60427_c0_g6	5.75756	0.651254	0.18625
	TRINITY_DN59138_c0_g4	3.8996	0.653217	0.184942
	TRINITY_DN70058_c2_g4	3.8996	0.653217	0.184942
	TRINITY_DN57872_c5_g1	2.40687	0.654317	0.184212
	TRINITY_DN61556_c0_g3	-3.56198	0.656237	0.182939
	TRINITY_DN51804_c0_g1	4.17749	0.656237	0.182939
	TRINITY_DN56357_c0_g1	3.40343	0.656237	0.182939
	TRINITY_DN63200_c0_g2	5.3048	0.656237	0.182939
	TRINITY_DN62416_c4_g1	3.10659	0.656237	0.182939
	TRINITY_DN65837_c0_g5	1.92207	0.656237	0.182939
	TRINITY_DN69001_c4_g4	-4.37517	0.656237	0.182939
	TRINITY_DN56915_c0_g1	5.82028	0.658157	0.181671
	TRINITY_DN61943_c1_g6	1.90823	0.659889	0.180529
	TRINITY_DN59292_c0_g1	4.97152	0.659951	0.180488
	TRINITY_DN65312_c0_g3	-2.08828	0.662348	0.178913
	TRINITY_DN68049_c0_g1	-1.94176	0.662683	0.178694
	TRINITY_DN60469_c1_g1	1.7127	0.665132	0.177092
	TRINITY_DN23065_c0_g1	4.56258	0.665132	0.177092
	TRINITY_DN58179_c5_g5	-3.60491	0.666699	0.17607
	TRINITY_DN57020_c0_g2	-2.83717	0.666699	0.17607
	TRINITY_DN66331_c0_g3	4.27025	0.666699	0.17607
	TRINITY_DN58599_c0_g1	-2.5651	0.666887	0.175948
	TRINITY_DN62863_c2_g5	6.0981	0.667558	0.175511
	TRINITY_DN54900_c0_g1	2.64202	0.668601	0.174833
	TRINITY_DN111198_c0_g1	4.51589	0.670403	0.173664
	TRINITY_DN59215_c0_g2	4.55219	0.670731	0.173452
	TRINITY_DN63196_c0_g4	1.76293	0.670731	0.173452
	TRINITY_DN67036_c0_g1	1.65267	0.670915	0.173332
	TRINITY_DN65639_c5_g2	-2.56976	0.676448	0.169766
	TRINITY_DN64145_c0_g2	-3.11564	0.677985	0.16878
	TRINITY_DN62916_c0_g5	-1.61561	0.680066	0.167449
	TRINITY_DN60091_c1_g9	2.6702	0.680618	0.167097
	TRINITY_DN63291_c1_g6	3.51198	0.680618	0.167097
	TRINITY_DN49976_c0_g1	3.11866	0.680618	0.167097
	TRINITY_DN67323_c0_g5	-1.70934	0.681402	0.166597
	TRINITY_DN56856_c0_g1	-3.14116	0.682597	0.165836
	TRINITY_DN68338_c0_g1	5.65259	0.68397	0.164963
	TRINITY_DN64938_c0_g6	4.92066	0.68397	0.164963
	TRINITY_DN68007_c0_g2	7.07799	0.68397	0.164963
	TRINITY_DN69303_c2_g3	4.19991	0.68397	0.164963
	TRINITY_DN67668_c2_g1	-4.45714	0.686545	0.163331
	TRINITY_DN67350_c1_g2	-3.22911	0.688264	0.162245
	TRINITY_DN58474_c0_g1	2.65305	0.688264	0.162245
	TRINITY_DN65172_c0_g1	5.21673	0.688264	0.162245
	TRINITY_DN69148_c0_g2	-2.88898	0.688264	0.162245
	TRINITY_DN57946_c0_g1	5.48198	0.695601	0.15764
	TRINITY_DN57764_c3_g8	-4.08419	0.697024	0.156752
	TRINITY_DN60698_c1_g3	5.7637	0.697024	0.156752
	TRINITY_DN112347_c0_g1	3.40297	0.697024	0.156752
	TRINITY_DN68471_c1_g1	-1.69361	0.697024	0.156752
	TRINITY_DN57046_c0_g1	5.7637	0.697024	0.156752
	TRINITY_DN61858_c1_g3	-4.18533	0.697024	0.156752
	TRINITY_DN59881_c1_g4	3.24388	0.700035	0.15488
	TRINITY_DN66989_c1_g1	-4.19049	0.700461	0.154616
	TRINITY_DN66117_c0_g6	-3.51783	0.708862	0.149438
	TRINITY_DN66900_c0_g1	1.6394	0.708862	0.149438
	TRINITY_DN38991_c0_g1	4.13841	0.710736	0.148292
	TRINITY_DN51276_c0_g1	-4.28774	0.710736	0.148292
	TRINITY_DN36331_c0_g1	4.13841	0.710736	0.148292
	TRINITY_DN105265_c0_g1	4.13841	0.710736	0.148292
	TRINITY_DN62884_c3_g1	-2.73196	0.713102	0.146849
	TRINITY_DN67693_c1_g1	5.73455	0.713216	0.146779
	TRINITY_DN47936_c0_g1	3.06172	0.713216	0.146779
	TRINITY_DN55739_c0_g2	4.86795	0.713216	0.146779
	TRINITY_DN46849_c0_g1	4.86795	0.713216	0.146779
	TRINITY_DN48539_c0_g1	6.72436	0.713216	0.146779
	TRINITY_DN67385_c1_g3	4.86795	0.713216	0.146779
	TRINITY_DN69149_c0_g7	2.97487	0.713216	0.146779
	TRINITY_DN70077_c4_g1	3.10452	0.713216	0.146779
	TRINITY_DN61652_c0_g5	5.73455	0.713216	0.146779
	TRINITY_DN4321_c0_g1	4.49467	0.713216	0.146779
	TRINITY_DN61688_c1_g7	5.29462	0.713216	0.146779
	TRINITY_DN64803_c0_g7	4.86795	0.713216	0.146779
	TRINITY_DN52929_c0_g1	-3.95983	0.716282	0.144916
	TRINITY_DN60434_c7_g12	3.65671	0.716282	0.144916
	TRINITY_DN71274_c0_g7	5.5971	0.716282	0.144916
	TRINITY_DN71063_c12_g7	-3.95983	0.716624	0.144709
	TRINITY_DN48094_c0_g2	3.41667	0.718663	0.143475
	TRINITY_DN63267_c0_g3	-1.66692	0.721557	0.141729
	TRINITY_DN44385_c0_g1	2.97854	0.721557	0.141729
	TRINITY_DN62367_c0_g3	2.25095	0.723976	0.140276
	TRINITY_DN61384_c2_g2	3.34388	0.724	0.140262
	TRINITY_DN50995_c0_g1	6.08777	0.724	0.140262
	TRINITY_DN65038_c0_g2	6.55566	0.724597	0.139903
	TRINITY_DN63512_c0_g11	3.97134	0.725319	0.139471
	TRINITY_DN58441_c0_g2	5.56853	0.737038	0.13251
	TRINITY_DN58538_c0_g2	2.54996	0.737038	0.13251
	TRINITY_DN61385_c0_g5	4.19707	0.737886	0.132011
	TRINITY_DN59050_c0_g1	-2.25466	0.738871	0.131431
	TRINITY_DN60171_c4_g2	-4.62619	0.74048	0.130486
	TRINITY_DN69813_c2_g4	1.61608	0.740977	0.130195
	TRINITY_DN56098_c0_g3	-3.05677	0.740977	0.130195
	TRINITY_DN58654_c1_g1	3.21395	0.742954	0.129038
	TRINITY_DN61400_c6_g1	2.25466	0.746133	0.127184
	TRINITY_DN68987_c0_g1	5.67443	0.746133	0.127184
	TRINITY_DN58521_c0_g6	3.44844	0.746721	0.126842
	TRINITY_DN64938_c0_g4	5.13934	0.748315	0.125915
	TRINITY_DN43509_c0_g2	3.83291	0.74863	0.125733
	TRINITY_DN55858_c0_g1	-2.5301	0.750252	0.124793
	TRINITY_DN62606_c1_g3	2.16829	0.750919	0.124407
	TRINITY_DN67368_c0_g5	2.59841	0.750919	0.124407
	TRINITY_DN63171_c0_g7	-3.97052	0.750919	0.124407
	TRINITY_DN53100_c0_g1	3.976	0.750919	0.124407
	TRINITY_DN62343_c1_g2	-3.97052	0.750919	0.124407
	TRINITY_DN62094_c5_g6	-1.72928	0.754453	0.122368
	TRINITY_DN48746_c0_g1	3.81892	0.754642	0.122259
	TRINITY_DN64678_c5_g3	3.81892	0.754642	0.122259
	TRINITY_DN21520_c0_g1	3.81892	0.754642	0.122259
	TRINITY_DN34551_c0_g1	6.69739	0.756592	0.121138
	TRINITY_DN63367_c0_g3	6.58418	0.756592	0.121138
	TRINITY_DN57212_c0_g4	3.43531	0.756938	0.12094
	TRINITY_DN45514_c0_g1	2.94958	0.757664	0.120523
	TRINITY_DN69406_c0_g2	1.73384	0.759587	0.119423
	TRINITY_DN59047_c0_g1	5.6434	0.761694	0.118219
	TRINITY_DN63893_c0_g6	4.28914	0.766037	0.11575
	TRINITY_DN65799_c1_g3	3.54062	0.766037	0.11575
	TRINITY_DN61478_c0_g5	6.66991	0.76788	0.114707
	TRINITY_DN64403_c0_g2	1.8331	0.768632	0.114282
	TRINITY_DN70229_c1_g1	-3.22285	0.768632	0.114282
	TRINITY_DN60154_c5_g2	2.81939	0.77243	0.112141
	TRINITY_DN57746_c0_g1	7.59152	0.772877	0.111889
	TRINITY_DN60897_c1_g1	5.02063	0.772877	0.111889
	TRINITY_DN70572_c2_g4	3.57767	0.772877	0.111889
	TRINITY_DN60378_c0_g3	3.22692	0.772877	0.111889
	TRINITY_DN67368_c0_g6	2.65231	0.773649	0.111456
	TRINITY_DN58757_c3_g4	-3.70579	0.777248	0.10944
	TRINITY_DN56607_c0_g2	6.97499	0.777248	0.10944
	TRINITY_DN60966_c1_g6	3.10682	0.780619	0.107561
	TRINITY_DN59161_c2_g1	4.1777	0.781734	0.106941
	TRINITY_DN42798_c0_g1	3.84676	0.784175	0.105587
	TRINITY_DN67276_c0_g4	-2.6306	0.790315	0.1022
	TRINITY_DN55192_c0_g1	4.995	0.793458	0.100476
	TRINITY_DN59388_c2_g4	2.61198	0.797615	0.0982069
	TRINITY_DN44884_c0_g1	5.47926	0.801422	0.0961388
	TRINITY_DN66900_c0_g3	1.62907	0.802747	0.0954213
	TRINITY_DN57776_c4_g6	6.76388	0.807412	0.0929046
	TRINITY_DN64172_c3_g5	5.57927	0.808279	0.0924387
	TRINITY_DN62009_c2_g9	4.54793	0.812247	0.090312
	TRINITY_DN65644_c2_g2	-3.0277	0.815303	0.0886809
	TRINITY_DN56191_c0_g1	-1.66217	0.815303	0.0886809
	TRINITY_DN61798_c1_g4	2.10602	0.815303	0.0886809
	TRINITY_DN59086_c0_g2	2.47339	0.815543	0.0885531
	TRINITY_DN65437_c4_g7	4.38594	0.815543	0.0885531
	TRINITY_DN59881_c1_g1	-3.61872	0.815543	0.0885531
	TRINITY_DN57029_c0_g1	3.21725	0.815543	0.0885531
	TRINITY_DN63776_c5_g8	1.81779	0.815543	0.0885531
	TRINITY_DN64922_c0_g1	3.12754	0.815543	0.0885531
	TRINITY_DN69460_c2_g3	-3.00932	0.820013	0.0861791
	TRINITY_DN36152_c0_g1	5.44823	0.825058	0.0835153
	TRINITY_DN57056_c0_g10	3.95815	0.826645	0.0826809
	TRINITY_DN55735_c0_g1	-4.11044	0.826645	0.0826809
	TRINITY_DN56017_c0_g1	4.21554	0.826645	0.0826809
	TRINITY_DN61042_c0_g6	6.46132	0.826645	0.0826809
	TRINITY_DN64459_c2_g4	-4.11044	0.826645	0.0826809
	TRINITY_DN37012_c0_g1	3.10485	0.827596	0.0821816
	TRINITY_DN69383_c0_g1	1.56765	0.827596	0.0821816
	TRINITY_DN68809_c6_g2	5.4588	0.827596	0.0821816
	TRINITY_DN66513_c0_g2	-2.54892	0.828533	0.0816902
	TRINITY_DN62589_c0_g1	1.88697	0.832728	0.0794968
	TRINITY_DN47242_c0_g1	3.3774	0.832887	0.079414
	TRINITY_DN50583_c0_g1	3.04894	0.833094	0.0793062
	TRINITY_DN47689_c0_g1	-3.98113	0.835985	0.0778014
	TRINITY_DN68394_c0_g1	6.46383	0.835985	0.0778014
	TRINITY_DN68583_c2_g1	1.50905	0.836594	0.0774852
	TRINITY_DN69813_c2_g3	1.5992	0.837214	0.0771637
	TRINITY_DN64397_c0_g1	4.10352	0.837214	0.0771637
	TRINITY_DN68473_c0_g1	3.24387	0.841187	0.0751072
	TRINITY_DN53290_c0_g1	1.94518	0.846027	0.072616
	TRINITY_DN38615_c0_g1	-5.14043	0.846027	0.072616
	TRINITY_DN58352_c0_g2	-3.65009	0.846868	0.0721842
	TRINITY_DN61382_c0_g6	4.50793	0.847774	0.0717201
	TRINITY_DN65390_c3_g4	4.19443	0.84794	0.0716348
	TRINITY_DN61409_c3_g2	-3.25635	0.848616	0.0712888
	TRINITY_DN58172_c1_g5	3.14103	0.851519	0.0698057
	TRINITY_DN68769_c0_g2	-1.60838	0.853183	0.0689578
	TRINITY_DN66386_c3_g3	2.77936	0.853183	0.0689578
	TRINITY_DN60041_c1_g1	-1.9926	0.854307	0.0683862
	TRINITY_DN34594_c0_g1	5.35094	0.854307	0.0683862
	TRINITY_DN61882_c0_g7	4.69718	0.855872	0.0675911
	TRINITY_DN59940_c1_g8	-2.03035	0.855996	0.0675283
	TRINITY_DN60110_c0_g7	4.05014	0.858167	0.0664281
	TRINITY_DN67140_c3_g7	3.1518	0.858167	0.0664281
	TRINITY_DN26029_c0_g1	3.97721	0.858167	0.0664281
	TRINITY_DN43747_c0_g2	5.08828	0.864318	0.0633263
	TRINITY_DN66062_c0_g1	-1.59505	0.864406	0.0632821
	TRINITY_DN57056_c0_g7	2.78139	0.870204	0.0603788
	TRINITY_DN31875_c0_g1	3.86048	0.870204	0.0603788
	TRINITY_DN65257_c1_g2	-2.18689	0.870204	0.0603788
	TRINITY_DN69303_c2_g12	3.86048	0.870204	0.0603788
	TRINITY_DN66161_c0_g4	5.44177	0.871588	0.0596886
	TRINITY_DN67708_c8_g3	-3.07278	0.871588	0.0596886
	TRINITY_DN64338_c0_g1	5.44177	0.871588	0.0596886
	TRINITY_DN70236_c3_g3	-2.73816	0.874038	0.0584698
	TRINITY_DN61556_c0_g1	-2.38192	0.874399	0.0582905
	TRINITY_DN70256_c2_g8	4.07383	0.881898	0.0545814
	TRINITY_DN62024_c0_g2	3.04745	0.883377	0.0538539
	TRINITY_DN71096_c1_g8	4.16049	0.884062	0.0535171
	TRINITY_DN65257_c1_g1	-2.26851	0.884524	0.0532902
	TRINITY_DN62950_c4_g1	2.53451	0.888276	0.0514523
	TRINITY_DN49174_c0_g1	4.31765	0.888724	0.0512331
	TRINITY_DN50994_c0_g1	-3.14695	0.889243	0.0509798
	TRINITY_DN56834_c6_g2	5.40524	0.889451	0.0508778
	TRINITY_DN63984_c0_g7	-2.20478	0.889701	0.050756
	TRINITY_DN61768_c0_g1	3.37241	0.890524	0.0503542
	TRINITY_DN68096_c1_g7	3.55975	0.890524	0.0503542
	TRINITY_DN53521_c0_g1	3.02001	0.900839	0.0453527
	TRINITY_DN71029_c0_g1	1.80826	0.900962	0.0452935
	TRINITY_DN62773_c0_g3	3.19955	0.900962	0.0452935
	TRINITY_DN69117_c0_g2	1.54686	0.905518	0.0431027
	TRINITY_DN60817_c6_g1	-3.92727	0.905518	0.0431027
	TRINITY_DN61006_c5_g2	2.50535	0.905518	0.0431027
	TRINITY_DN55927_c0_g2	6.32702	0.905518	0.0431027
	TRINITY_DN63652_c0_g1	4.75158	0.905518	0.0431027
	TRINITY_DN26022_c0_g1	-4.49752	0.905518	0.0431027
	TRINITY_DN69634_c2_g2	2.82051	0.905518	0.0431027
	TRINITY_DN60860_c0_g6	3.36878	0.906015	0.0428644
	TRINITY_DN62052_c0_g2	3.15728	0.906015	0.0428644
	TRINITY_DN58160_c1_g1	2.72126	0.907716	0.04205
	TRINITY_DN59748_c0_g1	4.68225	0.909846	0.0410323
	TRINITY_DN69383_c0_g6	1.67697	0.911464	0.0402603
	TRINITY_DN64097_c3_g3	-1.93322	0.914683	0.0387292
	TRINITY_DN63039_c3_g10	2.94326	0.914738	0.0387034
	TRINITY_DN7126_c0_g1	4.6113	0.916035	0.0380877
	TRINITY_DN59590_c0_g2	3.54573	0.917329	0.0374747
	TRINITY_DN59298_c0_g1	1.91538	0.9206	0.0359291
	TRINITY_DN63947_c0_g1	4.16949	0.923233	0.0346888
	TRINITY_DN67762_c0_g6	5.3293	0.927528	0.032673
	TRINITY_DN67541_c0_g3	-1.58242	0.927528	0.032673
	TRINITY_DN46085_c0_g1	5.3293	0.927528	0.032673
	TRINITY_DN46095_c0_g1	-4.24038	0.927528	0.032673
	TRINITY_DN61210_c1_g4	1.86904	0.927528	0.032673
	TRINITY_DN69137_c0_g2	1.67409	0.927528	0.032673
	TRINITY_DN64304_c1_g2	3.13158	0.930027	0.0315046
	TRINITY_DN59191_c3_g1	2.83103	0.930912	0.0310912
	TRINITY_DN39804_c0_g1	3.96333	0.930912	0.0310912
	TRINITY_DN129972_c0_g1	3.96333	0.930912	0.0310912
	TRINITY_DN66862_c1_g1	3.48032	0.930933	0.0310815
	TRINITY_DN59817_c3_g7	6.18369	0.931796	0.0306792
	TRINITY_DN62097_c5_g3	3.88566	0.9321	0.0305374
	TRINITY_DN59512_c2_g2	2.3041	0.9321	0.0305374
	TRINITY_DN65837_c0_g1	2.26026	0.932225	0.0304792
	TRINITY_DN46322_c0_g1	5.21007	0.932225	0.0304792
	TRINITY_DN6229_c0_g1	5.21007	0.932225	0.0304792
	TRINITY_DN3978_c0_g1	5.21007	0.932225	0.0304792
	TRINITY_DN64868_c0_g6	5.21007	0.932225	0.0304792
	TRINITY_DN57730_c4_g2	3.22657	0.932225	0.0304792
	TRINITY_DN69046_c0_g7	5.21007	0.932225	0.0304792
	TRINITY_DN104486_c0_g1	4.0852	0.934273	0.0295264
	TRINITY_DN90945_c0_g1	4.0852	0.934273	0.0295264
	TRINITY_DN17953_c0_g1	4.0852	0.934273	0.0295264
	TRINITY_DN54145_c0_g1	2.95104	0.935125	0.0291304
	TRINITY_DN58469_c0_g6	5.28977	0.939819	0.0269557
	TRINITY_DN68904_c1_g5	-1.48683	0.941125	0.0263525
	TRINITY_DN49107_c0_g1	4.11763	0.943113	0.0254362
	TRINITY_DN49865_c0_g1	6.13413	0.947242	0.0235392
	TRINITY_DN62656_c2_g2	1.53096	0.948253	0.0230756
	TRINITY_DN59079_c0_g1	-1.66775	0.955648	0.019702
	TRINITY_DN55413_c0_g1	5.1726	0.959158	0.0181098
	TRINITY_DN66791_c2_g2	-3.85868	0.959158	0.0181098
	TRINITY_DN60881_c0_g1	2.46151	0.959158	0.0181098
	TRINITY_DN65762_c1_g6	-3.34604	0.959158	0.0181098
	TRINITY_DN61498_c1_g4	1.55681	0.959158	0.0181098
	TRINITY_DN62151_c0_g1	1.62078	0.963297	0.0162397
	TRINITY_DN68049_c0_g2	-2.63092	0.963297	0.0162397
	TRINITY_DN67499_c0_g1	-1.7282	0.963649	0.016081
	TRINITY_DN58744_c3_g3	4.46136	0.964057	0.0158974
	TRINITY_DN67841_c2_g4	2.39678	0.964229	0.01582
	TRINITY_DN54150_c0_g1	2.86778	0.965125	0.0154164
	TRINITY_DN45399_c0_g1	4.45729	0.967571	0.0143173
	TRINITY_DN63507_c5_g6	2.52216	0.968905	0.0137186
	TRINITY_DN59470_c4_g2	-3.04931	0.971339	0.0126293
	TRINITY_DN57791_c1_g1	6.2174	0.971373	0.0126142
	TRINITY_DN66139_c0_g4	-2.0933	0.972255	0.01222
	TRINITY_DN45712_c1_g1	3.50018	0.975855	0.0106149
	TRINITY_DN58508_c0_g2	3.71848	0.978096	0.00961852
	TRINITY_DN64338_c0_g3	5.20731	0.978516	0.00943217
	TRINITY_DN62450_c2_g1	-3.20937	0.980575	0.00851907
	TRINITY_DN66978_c0_g6	3.9569	0.980899	0.00837586
	TRINITY_DN66060_c1_g3	-6.41553	0.982469	0.00768102
	TRINITY_DN61806_c0_g2	-1.61464	0.982469	0.00768102
	TRINITY_DN64104_c0_g1	6.99639	0.982469	0.00768102
	TRINITY_DN58945_c0_g1	3.01028	0.982469	0.00768102
	TRINITY_DN55115_c0_g1	-4.30192	0.982469	0.00768102
	TRINITY_DN67422_c0_g2	3.06378	0.98254	0.00764977
	TRINITY_DN56669_c1_g3	1.77254	0.983972	0.00701745
	TRINITY_DN62576_c0_g1	3.40142	0.986345	0.00597134
	TRINITY_DN61882_c0_g1	3.14451	0.98658	0.00586787
	TRINITY_DN58605_c0_g1	-5.31317	0.989071	0.00477253
	TRINITY_DN62916_c0_g4	-1.50783	0.990758	0.00403261
	TRINITY_DN57910_c0_g1	1.71811	0.990758	0.00403261
	TRINITY_DN71296_c2_g4	-1.5134	0.993105	0.00300485
	TRINITY_DN69526_c1_g3	1.47182	0.995398	0.00200335
	TRINITY_DN55047_c0_g1	5.16424	0.997138	0.00124469
	TRINITY_DN69276_c0_g8	4.11874	0.997138	0.00124469
	TRINITY_DN52088_c0_g1	5.16424	0.997138	0.00124469
	TRINITY_DN58092_c0_g1	4.64358	0.997138	0.00124469
	TRINITY_DN57468_c8_g1	5.16424	0.997138	0.00124469
	TRINITY_DN66161_c0_g3	5.16424	0.997138	0.00124469
	TRINITY_DN43795_c0_g1	2.89985	0.997138	0.00124469
	TRINITY_DN60701_c0_g2	5.16424	0.997138	0.00124469
	TRINITY_DN67287_c0_g3	-0.0273309	1	0
	TRINITY_DN50647_c0_g1	-0.73542	1	0
	TRINITY_DN90316_c0_g1	1.02556	1	0
	TRINITY_DN36080_c0_g1	-0.0753281	1	0
	TRINITY_DN59733_c2_g1	-0.0753281	1	0
	TRINITY_DN34830_c0_g1	0.119843	1	0
	TRINITY_DN61770_c5_g7	0.79122	1	0
	TRINITY_DN50189_c0_g1	-0.28779	1	0
	TRINITY_DN130691_c0_g1	-0.0753281	1	0
	TRINITY_DN62092_c2_g7	1.57767	1	0
	TRINITY_DN64020_c1_g9	-1.71218	1	0
	TRINITY_DN44645_c0_g1	-0.0753281	1	0
	TRINITY_DN31732_c0_g2	-0.0753281	1	0
	TRINITY_DN32532_c0_g1	2.73203	1	0
	TRINITY_DN94421_c0_g1	-0.0753281	1	0
	TRINITY_DN85157_c0_g1	-0.0753281	1	0
	TRINITY_DN63216_c0_g7	-0.0753281	1	0
	TRINITY_DN42129_c0_g1	-0.0753281	1	0
	TRINITY_DN70809_c17_g1	1.11984	1	0
	TRINITY_DN70085_c2_g6	1.11984	1	0
	TRINITY_DN99725_c0_g1	-0.0753281	1	0
	TRINITY_DN64928_c3_g5	-2.6403	1	0
	TRINITY_DN68248_c1_g1	-0.0753281	1	0
	TRINITY_DN60505_c3_g6	-0.177299	1	0
	TRINITY_DN116510_c0_g1	-0.225702	1	0
	TRINITY_DN61152_c4_g1	-2.07533	1	0
	TRINITY_DN57329_c6_g1	-0.0753281	1	0
	TRINITY_DN40808_c0_g1	1.57767	1	0
	TRINITY_DN7305_c0_g1	-0.0753281	1	0
	TRINITY_DN26254_c0_g1	0.119843	1	0
	TRINITY_DN63670_c0_g1	-0.0850739	1	0
	TRINITY_DN14004_c0_g1	2.73203	1	0
	TRINITY_DN85901_c0_g1	-2.39726	1	0
	TRINITY_DN59388_c4_g1	-0.0753281	1	0
	TRINITY_DN60214_c6_g3	-0.168928	1	0
	TRINITY_DN49235_c0_g2	-0.225702	1	0
	TRINITY_DN67789_c3_g10	0.119843	1	0
	TRINITY_DN65715_c5_g4	-0.0753281	1	0
	TRINITY_DN72119_c0_g1	-0.0753281	1	0
	TRINITY_DN59599_c0_g4	-0.0753281	1	0
	TRINITY_DN44874_c0_g1	1.57767	1	0
	TRINITY_DN126569_c0_g1	-2.2257	1	0
	TRINITY_DN70077_c5_g1	0.372624	1	0
	TRINITY_DN56434_c7_g2	-0.0753281	1	0
	TRINITY_DN78077_c0_g1	-0.0753281	1	0
	TRINITY_DN62693_c2_g2	-0.0753281	1	0
	TRINITY_DN25889_c0_g1	1.11984	1	0
	TRINITY_DN9122_c0_g1	-0.0753281	1	0
	TRINITY_DN60317_c4_g1	-2.07025	1	0
	TRINITY_DN61345_c1_g8	0.269982	1	0
	TRINITY_DN47440_c0_g1	-0.817645	1	0
	TRINITY_DN56181_c0_g1	-0.178569	1	0
	TRINITY_DN65601_c0_g5	-0.225702	1	0
	TRINITY_DN65228_c0_g2	-1.76226	1	0
	TRINITY_DN53512_c0_g1	-0.612757	1	0
	TRINITY_DN35585_c0_g3	-0.225702	1	0
	TRINITY_DN21686_c0_g1	-0.0753281	1	0
	TRINITY_DN65873_c5_g5	0.0525055	1	0
	TRINITY_DN38852_c0_g1	-0.957303	1	0
	TRINITY_DN130531_c0_g1	0.119843	1	0
	TRINITY_DN57236_c0_g1	-1.11137	1	0
	TRINITY_DN125137_c0_g1	-0.0753281	1	0
	TRINITY_DN108333_c0_g1	1.70481	1	0
	TRINITY_DN82857_c0_g1	-0.0753281	1	0
	TRINITY_DN85030_c0_g1	0.924672	1	0
	TRINITY_DN131690_c0_g1	-0.225702	1	0
	TRINITY_DN27133_c0_g2	0.89885	1	0
	TRINITY_DN59284_c5_g1	0.774298	1	0
	TRINITY_DN66280_c2_g1	-0.0753281	1	0
	TRINITY_DN62661_c0_g1	-0.0753281	1	0
	TRINITY_DN66625_c1_g1	0.368483	1	0
	TRINITY_DN90845_c0_g1	-0.0753281	1	0
	TRINITY_DN10945_c0_g1	0.924672	1	0
	TRINITY_DN8488_c0_g1	-0.0753281	1	0
	TRINITY_DN96083_c0_g1	-0.0753281	1	0
	TRINITY_DN61581_c1_g8	-0.0753281	1	0
	TRINITY_DN20103_c0_g1	-0.624433	1	0
	TRINITY_DN62765_c4_g1	-0.0753281	1	0
	TRINITY_DN86949_c0_g1	-0.0753281	1	0
	TRINITY_DN62741_c7_g1	-0.0753281	1	0
	TRINITY_DN53364_c1_g1	-0.0753281	1	0
	TRINITY_DN41688_c0_g1	1.11984	1	0
	TRINITY_DN64579_c0_g12	-0.0753281	1	0
	TRINITY_DN36408_c0_g2	-1.07533	1	0
	TRINITY_DN130995_c0_g1	-0.0753281	1	0
	TRINITY_DN71160_c0_g2	1.50963	1	0
	TRINITY_DN66329_c1_g5	3.03424	1	0
	TRINITY_DN64483_c0_g8	-0.635144	1	0
	TRINITY_DN69996_c2_g1	-0.0753281	1	0
	TRINITY_DN54909_c0_g1	-0.125805	1	0
	TRINITY_DN59332_c3_g3	-0.0753281	1	0
	TRINITY_DN69028_c1_g1	1.11984	1	0
	TRINITY_DN61862_c0_g2	0.0398053	1	0
	TRINITY_DN50003_c0_g1	2.2878	1	0
	TRINITY_DN58128_c1_g15	-0.0753281	1	0
	TRINITY_DN61489_c12_g1	-0.0753281	1	0
	TRINITY_DN58196_c9_g1	-0.0753281	1	0
	TRINITY_DN57601_c4_g12	1.9148	1	0
	TRINITY_DN67728_c1_g2	-0.880157	1	0
	TRINITY_DN78741_c0_g1	0.119843	1	0
	TRINITY_DN121692_c0_g1	-1.07533	1	0
	TRINITY_DN102035_c0_g1	-0.0753281	1	0
	TRINITY_DN64853_c4_g1	0.263457	1	0
	TRINITY_DN100191_c0_g1	-0.0753281	1	0
	TRINITY_DN41479_c0_g1	0.119843	1	0
	TRINITY_DN71976_c0_g1	-2.39726	1	0
	TRINITY_DN64800_c2_g3	-0.0753281	1	0
	TRINITY_DN68727_c0_g1	0.891668	1	0
	TRINITY_DN88331_c0_g1	0.924672	1	0
	TRINITY_DN125478_c0_g1	-0.0753281	1	0
	TRINITY_DN62984_c0_g2	0.0975078	1	0
	TRINITY_DN53901_c0_g1	-0.0753281	1	0
	TRINITY_DN66616_c7_g8	-0.0753281	1	0
	TRINITY_DN65639_c4_g3	-2.15247	1	0
	TRINITY_DN58288_c1_g7	-1.66029	1	0
	TRINITY_DN64521_c1_g5	-1.2257	1	0
	TRINITY_DN45789_c0_g1	-1.2257	1	0
	TRINITY_DN65136_c0_g6	0.602181	1	0
	TRINITY_DN52081_c1_g1	-0.534066	1	0
	TRINITY_DN21558_c0_g1	1.57767	1	0
	TRINITY_DN62146_c1_g1	-0.0753281	1	0
	TRINITY_DN28056_c0_g1	-0.0753281	1	0
	TRINITY_DN62745_c12_g1	-0.0753281	1	0
	TRINITY_DN74275_c0_g1	0.119843	1	0
	TRINITY_DN125707_c0_g1	-0.0753281	1	0
	TRINITY_DN76543_c0_g1	-0.0753281	1	0
	TRINITY_DN68362_c1_g2	0.0243874	1	0
	TRINITY_DN64302_c0_g1	-0.305431	1	0
	TRINITY_DN71096_c0_g1	-0.0753281	1	0
	TRINITY_DN96413_c0_g1	-0.225702	1	0
	TRINITY_DN46100_c1_g1	0.774298	1	0
	TRINITY_DN65066_c1_g6	2.54405	1	0
	TRINITY_DN32449_c0_g1	1.43249	1	0
	TRINITY_DN59402_c3_g1	-0.0753281	1	0
	TRINITY_DN67111_c0_g4	1.70481	1	0
	TRINITY_DN80173_c0_g1	-0.0753281	1	0
	TRINITY_DN62712_c2_g1	-1.81066	1	0
	TRINITY_DN71611_c0_g1	-0.0753281	1	0
	TRINITY_DN62686_c5_g1	0.119843	1	0
	TRINITY_DN70005_c4_g1	-0.0753281	1	0
	TRINITY_DN61898_c10_g3	1.50963	1	0
	TRINITY_DN58424_c0_g9	0.924672	1	0
	TRINITY_DN62561_c6_g7	-0.0753281	1	0
	TRINITY_DN73636_c0_g1	-0.0753281	1	0
	TRINITY_DN61617_c7_g1	-1.15247	1	0
	TRINITY_DN41831_c0_g1	-1.2257	1	0
	TRINITY_DN111169_c0_g1	-0.0753281	1	0
	TRINITY_DN15200_c0_g1	-1.15247	1	0
	TRINITY_DN26121_c0_g2	-0.0753281	1	0
	TRINITY_DN74793_c0_g1	-0.0753281	1	0
	TRINITY_DN1321_c0_g1	0.492262	1	0
	TRINITY_DN64031_c2_g1	0.267522	1	0
	TRINITY_DN57802_c4_g8	-0.0753281	1	0
	TRINITY_DN8228_c0_g1	-0.0753281	1	0
	TRINITY_DN50115_c0_g1	1.50963	1	0
	TRINITY_DN129390_c0_g1	-0.225702	1	0
	TRINITY_DN122054_c0_g1	-0.0753281	1	0
	TRINITY_DN66594_c0_g4	2.2878	1	0
	TRINITY_DN64706_c3_g5	-1.30111	1	0
	TRINITY_DN35342_c0_g1	-0.507738	1	0
	TRINITY_DN128316_c0_g1	0.924672	1	0
	TRINITY_DN68482_c8_g1	-0.0753281	1	0
	TRINITY_DN67058_c1_g2	-0.0753281	1	0
	TRINITY_DN116662_c0_g1	-1.71218	1	0
	TRINITY_DN118554_c0_g1	-0.0753281	1	0
	TRINITY_DN70849_c2_g1	0.218403	1	0
	TRINITY_DN88116_c0_g1	-0.0753281	1	0
	TRINITY_DN99170_c0_g1	-0.225702	1	0
	TRINITY_DN62016_c0_g1	-0.452529	1	0
	TRINITY_DN62189_c0_g9	-0.0753281	1	0
	TRINITY_DN64342_c0_g5	-0.417686	1	0
	TRINITY_DN74761_c0_g1	-0.0753281	1	0
	TRINITY_DN116817_c0_g1	-0.0753281	1	0
	TRINITY_DN14995_c0_g2	-2.07533	1	0
	TRINITY_DN115130_c0_g1	-0.0753281	1	0
	TRINITY_DN61564_c1_g9	-0.538017	1	0
	TRINITY_DN59039_c2_g13	-0.0753281	1	0
	TRINITY_DN69197_c1_g1	0.161637	1	0
	TRINITY_DN69671_c0_g2	-0.225702	1	0
	TRINITY_DN52456_c0_g1	1.23838	1	0
	TRINITY_DN91556_c0_g1	0.119843	1	0
	TRINITY_DN70247_c1_g2	-0.0753281	1	0
	TRINITY_DN37190_c0_g1	1.50963	1	0
	TRINITY_DN53291_c0_g1	2.1906	1	0
	TRINITY_DN124739_c0_g1	-0.225702	1	0
	TRINITY_DN104241_c0_g1	2.32786	1	0
	TRINITY_DN51599_c0_g2	-0.0753281	1	0
	TRINITY_DN54349_c0_g1	0.0512633	1	0
	TRINITY_DN95000_c0_g1	-0.0753281	1	0
	TRINITY_DN93353_c0_g1	-0.0753281	1	0
	TRINITY_DN44294_c0_g1	0.969468	1	0
	TRINITY_DN56079_c0_g1	-1.2257	1	0
	TRINITY_DN23753_c0_g1	-0.0753281	1	0
	TRINITY_DN9678_c0_g1	0.774298	1	0
	TRINITY_DN75450_c0_g1	-1.07533	1	0
	TRINITY_DN46187_c0_g1	-0.0753281	1	0
	TRINITY_DN29648_c0_g1	1.70481	1	0
	TRINITY_DN70894_c4_g4	0.924888	1	0
	TRINITY_DN78238_c0_g1	-0.0753281	1	0
	TRINITY_DN68690_c1_g3	-0.241004	1	0
	TRINITY_DN58315_c5_g2	-0.286121	1	0
	TRINITY_DN13977_c0_g1	-0.0753281	1	0
	TRINITY_DN61196_c0_g3	-0.709215	1	0
	TRINITY_DN78939_c0_g1	-1.2257	1	0
	TRINITY_DN71049_c0_g1	-1.10576	1	0
	TRINITY_DN97351_c0_g1	-0.0753281	1	0
	TRINITY_DN73545_c0_g1	2.11984	1	0
	TRINITY_DN61811_c5_g4	-0.710938	1	0
	TRINITY_DN59063_c3_g1	1.82562	1	0
	TRINITY_DN68450_c3_g1	-0.0753281	1	0
	TRINITY_DN47148_c0_g2	-0.0753281	1	0
	TRINITY_DN86170_c0_g1	-0.0753281	1	0
	TRINITY_DN63215_c12_g1	-0.0753281	1	0
	TRINITY_DN67071_c0_g4	-0.383873	1	0
	TRINITY_DN63941_c2_g1	-3.64565	1	0
	TRINITY_DN112490_c0_g1	0.119843	1	0
	TRINITY_DN73000_c0_g1	-0.0753281	1	0
	TRINITY_DN67988_c0_g3	0.203218	1	0
	TRINITY_DN58306_c0_g3	0.924672	1	0
	TRINITY_DN120461_c0_g1	-0.225702	1	0
	TRINITY_DN61970_c1_g1	-0.0753281	1	0
	TRINITY_DN128780_c0_g1	-0.225702	1	0
	TRINITY_DN67675_c0_g3	-0.0753281	1	0
	TRINITY_DN58104_c0_g1	1.55443	1	0
	TRINITY_DN62032_c2_g1	-0.0753281	1	0
	TRINITY_DN57323_c6_g1	-0.0753281	1	0
	TRINITY_DN44256_c0_g1	1.55443	1	0
	TRINITY_DN111479_c0_g1	-0.0305317	1	0
	TRINITY_DN66431_c3_g1	1.92467	1	0
	TRINITY_DN54936_c1_g3	-0.709782	1	0
	TRINITY_DN26099_c0_g1	2.40479	1	0
	TRINITY_DN68558_c0_g1	-0.863253	1	0
	TRINITY_DN58558_c2_g4	0.117432	1	0
	TRINITY_DN97368_c0_g1	-0.0753281	1	0
	TRINITY_DN96602_c0_g1	-0.0753281	1	0
	TRINITY_DN31369_c0_g1	0.119843	1	0
	TRINITY_DN39580_c0_g1	1.49226	1	0
	TRINITY_DN70559_c3_g1	0.469353	1	0
	TRINITY_DN69904_c1_g3	2.02556	1	0
	TRINITY_DN98775_c0_g1	-0.0753281	1	0
	TRINITY_DN61738_c2_g3	1.63803	1	0
	TRINITY_DN67522_c1_g7	-0.225702	1	0
	TRINITY_DN70852_c2_g3	-0.0753281	1	0
	TRINITY_DN64538_c2_g4	0.119843	1	0
	TRINITY_DN59582_c0_g1	-1.15247	1	0
	TRINITY_DN32531_c0_g1	0.119843	1	0
	TRINITY_DN109918_c0_g1	-0.0753281	1	0
	TRINITY_DN108916_c0_g1	-0.0753281	1	0
	TRINITY_DN67139_c3_g1	-0.0305317	1	0
	TRINITY_DN108980_c0_g1	1.6315	1	0
	TRINITY_DN50515_c0_g1	0.759851	1	0
	TRINITY_DN18134_c0_g2	-0.0240048	1	0
	TRINITY_DN14855_c0_g1	1.25442	1	0
	TRINITY_DN57085_c0_g3	-0.0753281	1	0
	TRINITY_DN30305_c0_g1	0.119843	1	0
	TRINITY_DN37703_c0_g1	0.822701	1	0
	TRINITY_DN132527_c0_g1	0.924672	1	0
	TRINITY_DN59398_c1_g2	0.878936	1	0
	TRINITY_DN37934_c0_g1	1.11984	1	0
	TRINITY_DN58846_c0_g6	1.92467	1	0
	TRINITY_DN4694_c0_g1	-0.0753281	1	0
	TRINITY_DN65724_c3_g1	0.119843	1	0
	TRINITY_DN83044_c0_g1	-0.225702	1	0
	TRINITY_DN64286_c0_g1	-2.11442	1	0
	TRINITY_DN63415_c5_g2	-0.225702	1	0
	TRINITY_DN88519_c0_g1	-0.0753281	1	0
	TRINITY_DN45155_c0_g1	-0.0753281	1	0
	TRINITY_DN108154_c0_g1	-0.0753281	1	0
	TRINITY_DN93339_c0_g1	-0.0753281	1	0
	TRINITY_DN68316_c0_g2	0.125727	1	0
	TRINITY_DN62903_c3_g5	0.287812	1	0
	TRINITY_DN49718_c0_g1	0.416025	1	0
	TRINITY_DN132880_c0_g1	-0.0753281	1	0
	TRINITY_DN111114_c0_g1	0.119843	1	0
	TRINITY_DN58328_c8_g1	-0.225702	1	0
	TRINITY_DN28900_c0_g2	0.119843	1	0
	TRINITY_DN18657_c0_g1	-0.0753281	1	0
	TRINITY_DN84747_c0_g1	-1.07533	1	0
	TRINITY_DN62562_c2_g4	0.409818	1	0
	TRINITY_DN34127_c0_g1	-0.0753281	1	0
	TRINITY_DN57329_c8_g6	0.119843	1	0
	TRINITY_DN61747_c6_g2	-0.0337651	1	0
	TRINITY_DN70504_c3_g6	0.92954	1	0
	TRINITY_DN69588_c1_g1	0.25007	1	0
	TRINITY_DN44435_c0_g1	1.48587	1	0
	TRINITY_DN68395_c1_g3	0.682019	1	0
	TRINITY_DN63862_c0_g5	0.14474	1	0
	TRINITY_DN59417_c0_g1	-0.0753281	1	0
	TRINITY_DN59142_c0_g1	-0.588324	1	0
	TRINITY_DN108662_c0_g1	-0.0753281	1	0
	TRINITY_DN131189_c0_g1	-0.0753281	1	0
	TRINITY_DN69319_c0_g2	-0.147368	1	0
	TRINITY_DN62239_c7_g4	2.2466	1	0
	TRINITY_DN58217_c1_g5	3.02556	1	0
	TRINITY_DN70214_c2_g8	0.478199	1	0
	TRINITY_DN58939_c1_g5	2.25442	1	0
	TRINITY_DN60907_c1_g11	-0.0753281	1	0
	TRINITY_DN72424_c0_g1	-1.2257	1	0
	TRINITY_DN37961_c0_g1	-0.0753281	1	0
	TRINITY_DN34099_c0_g1	-0.0753281	1	0
	TRINITY_DN68604_c1_g11	-0.0753281	1	0
	TRINITY_DN120059_c0_g1	-1.2257	1	0
	TRINITY_DN108864_c0_g1	-0.0753281	1	0
	TRINITY_DN58775_c1_g4	-0.131588	1	0
	TRINITY_DN70552_c4_g3	-0.246249	1	0
	TRINITY_DN65657_c0_g7	-0.528023	1	0
	TRINITY_DN64841_c0_g1	0.00727187	1	0
	TRINITY_DN55149_c0_g2	1.34625	1	0
	TRINITY_DN41319_c0_g1	1.11984	1	0
	TRINITY_DN36462_c0_g2	-0.0753281	1	0
	TRINITY_DN59878_c4_g1	1.26197	1	0
	TRINITY_DN127570_c0_g1	-0.0753281	1	0
	TRINITY_DN33574_c0_g1	2.13086	1	0
	TRINITY_DN71478_c0_g1	-2.88176	1	0
	TRINITY_DN60989_c5_g1	-0.0753281	1	0
	TRINITY_DN24636_c0_g1	-0.0753281	1	0
	TRINITY_DN62657_c0_g4	-0.00572796	1	0
	TRINITY_DN55549_c0_g1	-0.658965	1	0
	TRINITY_DN57727_c0_g9	-0.0753281	1	0
	TRINITY_DN71328_c15_g4	-0.0753281	1	0
	TRINITY_DN23528_c0_g1	-0.0753281	1	0
	TRINITY_DN36670_c0_g1	2.32786	1	0
	TRINITY_DN77339_c0_g1	-0.0753281	1	0
	TRINITY_DN67096_c0_g1	0.33157	1	0
	TRINITY_DN117481_c0_g1	-1.66029	1	0
	TRINITY_DN71137_c7_g1	0.112263	1	0
	TRINITY_DN68117_c0_g7	-0.109762	1	0
	TRINITY_DN131886_c0_g1	0.924672	1	0
	TRINITY_DN131334_c0_g1	-0.0753281	1	0
	TRINITY_DN38769_c0_g1	-0.0753281	1	0
	TRINITY_DN29949_c0_g1	-0.0753281	1	0
	TRINITY_DN62719_c1_g2	0.119843	1	0
	TRINITY_DN42498_c0_g2	-0.0753281	1	0
	TRINITY_DN117062_c0_g1	0.119843	1	0
	TRINITY_DN58708_c2_g1	2.61052	1	0
	TRINITY_DN57356_c7_g3	2.02556	1	0
	TRINITY_DN111404_c0_g1	0.119843	1	0
	TRINITY_DN57844_c7_g3	-0.0753281	1	0
	TRINITY_DN122630_c0_g1	0.924672	1	0
	TRINITY_DN120412_c0_g1	-0.0753281	1	0
	TRINITY_DN63970_c2_g1	0.119843	1	0
	TRINITY_DN120340_c0_g1	-0.0753281	1	0
	TRINITY_DN45328_c0_g1	-0.0753281	1	0
	TRINITY_DN61956_c1_g4	-0.0753281	1	0
	TRINITY_DN39879_c0_g1	-0.0753281	1	0
	TRINITY_DN1200_c0_g1	-0.0753281	1	0
	TRINITY_DN117187_c0_g1	0.119843	1	0
	TRINITY_DN87899_c0_g1	-1.2257	1	0
	TRINITY_DN87059_c0_g1	-0.0753281	1	0
	TRINITY_DN68451_c0_g3	-0.0483075	1	0
	TRINITY_DN96680_c0_g1	-0.0753281	1	0
	TRINITY_DN80395_c0_g1	-0.0753281	1	0
	TRINITY_DN75868_c0_g1	2.73203	1	0
	TRINITY_DN70925_c3_g3	-0.0753281	1	0
	TRINITY_DN60360_c6_g1	-1.2257	1	0
	TRINITY_DN109293_c0_g1	-0.0753281	1	0
	TRINITY_DN55317_c0_g3	-0.0753281	1	0
	TRINITY_DN64680_c6_g8	-0.0753281	1	0
	TRINITY_DN69469_c3_g1	-0.225702	1	0
	TRINITY_DN72087_c0_g1	-0.0753281	1	0
	TRINITY_DN115319_c0_g1	1.70481	1	0
	TRINITY_DN68414_c5_g1	-0.295585	1	0
	TRINITY_DN63939_c1_g1	0.0743662	1	0
	TRINITY_DN132143_c0_g1	-0.0753281	1	0
	TRINITY_DN42834_c0_g1	-1.03053	1	0
	TRINITY_DN91617_c0_g1	-1.2257	1	0
	TRINITY_DN61862_c1_g1	1.11984	1	0
	TRINITY_DN57092_c0_g1	-0.0753281	1	0
	TRINITY_DN129271_c0_g1	-0.0753281	1	0
	TRINITY_DN105146_c0_g1	-0.0753281	1	0
	TRINITY_DN63469_c2_g2	-0.0753281	1	0
	TRINITY_DN58901_c2_g1	0.119843	1	0
	TRINITY_DN65919_c2_g4	-1.09723	1	0
	TRINITY_DN63986_c1_g8	-0.0753281	1	0
	TRINITY_DN63997_c1_g3	0.538579	1	0
	TRINITY_DN57724_c2_g1	-0.0753281	1	0
	TRINITY_DN65866_c0_g3	4.05001	1	0
	TRINITY_DN115128_c0_g1	-0.0753281	1	0
	TRINITY_DN62610_c2_g4	-0.0811376	1	0
	TRINITY_DN46855_c0_g1	-0.0753281	1	0
	TRINITY_DN64442_c0_g3	2.55443	1	0
	TRINITY_DN63666_c4_g1	-0.0753281	1	0
	TRINITY_DN20681_c0_g1	-0.0753281	1	0
	TRINITY_DN121966_c0_g1	-0.0753281	1	0
	TRINITY_DN64494_c0_g2	-0.0305317	1	0
	TRINITY_DN27437_c0_g1	-0.46512	1	0
	TRINITY_DN42712_c0_g1	-0.0753281	1	0
	TRINITY_DN93138_c0_g1	-1.2257	1	0
	TRINITY_DN70992_c2_g1	-0.0753281	1	0
	TRINITY_DN69447_c1_g2	-0.317168	1	0
	TRINITY_DN41056_c0_g1	-0.0753281	1	0
	TRINITY_DN76857_c0_g1	0.706434	1	0
	TRINITY_DN65406_c2_g7	1.02556	1	0
	TRINITY_DN63904_c1_g4	-0.0753281	1	0
	TRINITY_DN133240_c0_g1	-1.12482	1	0
	TRINITY_DN67181_c0_g4	0.0114874	1	0
	TRINITY_DN64900_c0_g1	-0.0958616	1	0
	TRINITY_DN119364_c0_g1	1.70481	1	0
	TRINITY_DN67037_c4_g3	0.924672	1	0
	TRINITY_DN90011_c0_g1	1.11984	1	0
	TRINITY_DN52121_c0_g1	-0.455758	1	0
	TRINITY_DN62023_c7_g1	-0.270008	1	0
	TRINITY_DN84589_c0_g1	-1.2257	1	0
	TRINITY_DN95222_c0_g1	-0.0753281	1	0
	TRINITY_DN60976_c11_g1	1.02556	1	0
	TRINITY_DN95451_c0_g1	-0.0753281	1	0
	TRINITY_DN67824_c3_g2	-1.81066	1	0
	TRINITY_DN107953_c0_g1	1.89885	1	0
	TRINITY_DN49728_c0_g1	3.62511	1	0
	TRINITY_DN58811_c3_g2	-0.0753281	1	0
	TRINITY_DN67178_c4_g5	1.52368	1	0
	TRINITY_DN23313_c0_g1	-0.0753281	1	0
	TRINITY_DN68361_c4_g1	-1.07533	1	0
	TRINITY_DN59386_c5_g4	-0.225702	1	0
	TRINITY_DN59816_c2_g1	-0.0753281	1	0
	TRINITY_DN57947_c0_g3	-0.0753281	1	0
	TRINITY_DN69647_c0_g6	1.17217	1	0
	TRINITY_DN68141_c3_g5	-0.372478	1	0
	TRINITY_DN62375_c6_g5	0.924672	1	0
	TRINITY_DN60653_c2_g1	-0.0753281	1	0
	TRINITY_DN65206_c8_g1	2.11984	1	0
	TRINITY_DN67970_c1_g1	-0.0753281	1	0
	TRINITY_DN94265_c0_g1	1.50963	1	0
	TRINITY_DN63180_c3_g2	-0.304142	1	0
	TRINITY_DN39304_c0_g1	-0.225702	1	0
	TRINITY_DN36864_c0_g1	1.21395	1	0
	TRINITY_DN120592_c0_g1	-0.0753281	1	0
	TRINITY_DN64076_c0_g1	1.50963	1	0
	TRINITY_DN58291_c7_g5	-0.0753281	1	0
	TRINITY_DN5508_c0_g1	-2.20209	1	0
	TRINITY_DN59549_c0_g1	-0.0753281	1	0
	TRINITY_DN64070_c0_g2	-0.0753281	1	0
	TRINITY_DN58182_c1_g1	-0.709782	1	0
	TRINITY_DN61557_c5_g3	0.0449121	1	0
	TRINITY_DN57492_c4_g1	0.119843	1	0
	TRINITY_DN53229_c0_g1	0.64132	1	0
	TRINITY_DN67438_c1_g4	-0.225702	1	0
	TRINITY_DN99690_c0_g1	-0.0753281	1	0
	TRINITY_DN59411_c8_g4	-0.0753281	1	0
	TRINITY_DN90708_c0_g1	-0.0753281	1	0
	TRINITY_DN69313_c4_g5	0.208147	1	0
	TRINITY_DN34662_c0_g2	-0.0753281	1	0
	TRINITY_DN36592_c0_g1	-0.269116	1	0
	TRINITY_DN88707_c0_g1	-1.2257	1	0
	TRINITY_DN67630_c1_g5	2.30779	1	0
	TRINITY_DN47691_c0_g1	-0.694959	1	0
	TRINITY_DN26234_c0_g1	1.50963	1	0
	TRINITY_DN86068_c0_g1	-0.0753281	1	0
	TRINITY_DN120319_c0_g1	0.327752	1	0
	TRINITY_DN109352_c0_g1	-2.2257	1	0
	TRINITY_DN89948_c0_g1	-0.0753281	1	0
	TRINITY_DN27333_c0_g1	0.119843	1	0
	TRINITY_DN13833_c0_g1	0.0255552	1	0
	TRINITY_DN82745_c0_g1	-0.0753281	1	0
	TRINITY_DN78818_c0_g1	1.11984	1	0
	TRINITY_DN9560_c0_g1	-0.0753281	1	0
	TRINITY_DN10376_c0_g1	-1.07533	1	0
	TRINITY_DN3626_c0_g1	0.119843	1	0
	TRINITY_DN65675_c2_g6	-1.07533	1	0
	TRINITY_DN62008_c1_g2	0.538847	1	0
	TRINITY_DN52577_c0_g1	1.64264	1	0
	TRINITY_DN126967_c0_g1	-0.0753281	1	0
	TRINITY_DN132856_c0_g1	-0.0753281	1	0
	TRINITY_DN66598_c4_g4	-0.0753281	1	0
	TRINITY_DN80147_c0_g1	-0.0753281	1	0
	TRINITY_DN72133_c0_g1	-0.0753281	1	0
	TRINITY_DN11880_c0_g1	-0.0753281	1	0
	TRINITY_DN87368_c0_g1	0.969468	1	0
	TRINITY_DN71329_c15_g1	-3.68513	1	0
	TRINITY_DN55917_c0_g1	0.217527	1	0
	TRINITY_DN27840_c0_g1	-0.0753281	1	0
	TRINITY_DN76077_c0_g1	0.924672	1	0
	TRINITY_DN65437_c7_g1	-0.0753281	1	0
	TRINITY_DN126424_c0_g1	-1.07533	1	0
	TRINITY_DN105177_c0_g1	0.875181	1	0
	TRINITY_DN84692_c0_g1	-0.0753281	1	0
	TRINITY_DN55333_c0_g1	-0.957303	1	0
	TRINITY_DN118687_c0_g1	-0.0753281	1	0
	TRINITY_DN121242_c0_g1	0.119843	1	0
	TRINITY_DN94120_c0_g1	-0.0753281	1	0
	TRINITY_DN79633_c0_g1	-0.0305317	1	0
	TRINITY_DN68811_c1_g4	-0.115637	1	0
	TRINITY_DN64229_c5_g2	-0.0753281	1	0
	TRINITY_DN120589_c0_g1	0.924672	1	0
	TRINITY_DN49782_c0_g1	-0.0753281	1	0
	TRINITY_DN103931_c0_g1	-0.225702	1	0
	TRINITY_DN67588_c0_g1	1.43417	1	0
	TRINITY_DN65847_c0_g1	2.2878	1	0
	TRINITY_DN76273_c0_g1	0.924672	1	0
	TRINITY_DN69488_c0_g7	-0.0753281	1	0
	TRINITY_DN65020_c0_g7	0.235421	1	0
	TRINITY_DN34119_c0_g1	-0.225702	1	0
	TRINITY_DN99054_c0_g1	0.924672	1	0
	TRINITY_DN44667_c0_g1	-1.07533	1	0
	TRINITY_DN118151_c0_g1	-0.0753281	1	0
	TRINITY_DN13046_c0_g1	-0.225702	1	0
	TRINITY_DN109742_c0_g1	0.119843	1	0
	TRINITY_DN5534_c0_g1	-1.07533	1	0
	TRINITY_DN26474_c0_g1	-0.0753281	1	0
	TRINITY_DN78500_c0_g1	0.119843	1	0
	TRINITY_DN116225_c0_g1	-0.0753281	1	0
	TRINITY_DN65370_c0_g4	0.202232	1	0
	TRINITY_DN62097_c4_g1	1.32578	1	0
	TRINITY_DN64855_c2_g1	2.61052	1	0
	TRINITY_DN61699_c8_g1	-2.11442	1	0
	TRINITY_DN34663_c0_g1	0.850614	1	0
	TRINITY_DN59348_c6_g6	-0.0753281	1	0
	TRINITY_DN15384_c0_g1	-0.0753281	1	0
	TRINITY_DN14013_c0_g1	-1.2257	1	0
	TRINITY_DN90747_c0_g1	-0.225702	1	0
	TRINITY_DN66270_c2_g3	-0.515822	1	0
	TRINITY_DN90725_c0_g1	-0.0753281	1	0
	TRINITY_DN92819_c0_g1	-0.0753281	1	0
	TRINITY_DN65128_c0_g3	0.213639	1	0
	TRINITY_DN59159_c0_g3	1.58165	1	0
	TRINITY_DN105112_c0_g1	-0.0753281	1	0
	TRINITY_DN78938_c0_g1	-0.0753281	1	0
	TRINITY_DN86064_c0_g1	0.924672	1	0
	TRINITY_DN62402_c0_g1	0.703618	1	0
	TRINITY_DN7627_c0_g1	-0.0753281	1	0
	TRINITY_DN61659_c0_g2	-0.0534782	1	0
	TRINITY_DN56864_c0_g1	1.55566	1	0
	TRINITY_DN66052_c0_g2	-0.482685	1	0
	TRINITY_DN58723_c0_g13	-0.919246	1	0
	TRINITY_DN6631_c0_g1	-0.225702	1	0
	TRINITY_DN131928_c0_g1	-0.0753281	1	0
	TRINITY_DN69001_c3_g1	2.52368	1	0
	TRINITY_DN67626_c0_g2	-0.550291	1	0
	TRINITY_DN72793_c0_g1	-0.0753281	1	0
	TRINITY_DN67512_c0_g7	-1.51701	1	0
	TRINITY_DN117881_c0_g1	1.11984	1	0
	TRINITY_DN53987_c0_g1	-0.0106769	1	0
	TRINITY_DN132435_c0_g1	-0.0753281	1	0
	TRINITY_DN7718_c0_g1	-0.0753281	1	0
	TRINITY_DN59329_c11_g3	-0.0753281	1	0
	TRINITY_DN56604_c0_g3	-0.786375	1	0
	TRINITY_DN114013_c0_g1	-0.0753281	1	0
	TRINITY_DN56314_c0_g1	0.047289	1	0
	TRINITY_DN68328_c2_g12	0.43291	1	0
	TRINITY_DN70450_c2_g4	-0.0305317	1	0
	TRINITY_DN110795_c0_g1	-0.0753281	1	0
	TRINITY_DN73391_c0_g1	-0.0753281	1	0
	TRINITY_DN61674_c0_g8	-0.0753281	1	0
	TRINITY_DN59476_c5_g5	0.555503	1	0
	TRINITY_DN70834_c3_g1	-0.620407	1	0
	TRINITY_DN62984_c1_g2	0.119843	1	0
	TRINITY_DN64161_c5_g1	0.924672	1	0
	TRINITY_DN61387_c1_g5	0.679907	1	0
	TRINITY_DN130778_c0_g1	-0.0753281	1	0
	TRINITY_DN86275_c0_g1	0.924672	1	0
	TRINITY_DN10077_c0_g1	-0.0753281	1	0
	TRINITY_DN65519_c1_g2	-3.01251	1	0
	TRINITY_DN61831_c1_g1	-0.0753281	1	0
	TRINITY_DN57809_c9_g1	-2.20209	1	0
	TRINITY_DN58551_c1_g1	-0.0429969	1	0
	TRINITY_DN55993_c0_g1	0.566591	1	0
	TRINITY_DN63417_c3_g1	-0.0753281	1	0
	TRINITY_DN57395_c4_g5	-1.66029	1	0
	TRINITY_DN62293_c10_g4	-0.0753281	1	0
	TRINITY_DN61592_c1_g5	-2.07533	1	0
	TRINITY_DN67807_c0_g3	0.337511	1	0
	TRINITY_DN66149_c4_g13	1.20816	1	0
	TRINITY_DN109179_c0_g1	0.119843	1	0
	TRINITY_DN65811_c9_g5	1.04122	1	0
	TRINITY_DN13157_c0_g1	-0.0753281	1	0
	TRINITY_DN113113_c0_g1	1.11984	1	0
	TRINITY_DN10392_c0_g1	0.119843	1	0
	TRINITY_DN126977_c0_g1	-0.0753281	1	0
	TRINITY_DN61824_c1_g6	-0.0753281	1	0
	TRINITY_DN125862_c0_g1	-0.0753281	1	0
	TRINITY_DN66856_c0_g5	0.119843	1	0
	TRINITY_DN62076_c1_g2	1.11984	1	0
	TRINITY_DN126545_c0_g1	1.11984	1	0
	TRINITY_DN10036_c0_g1	2.11984	1	0
	TRINITY_DN9493_c0_g1	-0.0753281	1	0
	TRINITY_DN63911_c1_g2	-2.77535	1	0
	TRINITY_DN57505_c2_g5	-0.0753281	1	0
	TRINITY_DN78771_c0_g1	-0.0753281	1	0
	TRINITY_DN68954_c1_g2	-0.0753281	1	0
	TRINITY_DN67166_c4_g1	1.50963	1	0
	TRINITY_DN48375_c0_g1	1.12969	1	0
	TRINITY_DN56867_c14_g1	0.119843	1	0
	TRINITY_DN57671_c8_g7	-0.0753281	1	0
	TRINITY_DN68555_c2_g11	-0.0109857	1	0
	TRINITY_DN65126_c2_g5	-0.0753281	1	0
	TRINITY_DN67158_c0_g8	-0.0753281	1	0
	TRINITY_DN67558_c0_g1	0.152393	1	0
	TRINITY_DN12120_c0_g1	-0.0753281	1	0
	TRINITY_DN119500_c0_g1	-0.0753281	1	0
	TRINITY_DN88693_c0_g1	-0.0753281	1	0
	TRINITY_DN84861_c0_g1	-1.2257	1	0
	TRINITY_DN13371_c0_g2	-0.225702	1	0
	TRINITY_DN80558_c0_g1	-0.0753281	1	0
	TRINITY_DN134507_c0_g1	-0.0753281	1	0
	TRINITY_DN42550_c0_g1	1.02556	1	0
	TRINITY_DN124196_c0_g1	1.57767	1	0
	TRINITY_DN69673_c2_g3	-1.01022	1	0
	TRINITY_DN59889_c9_g1	0.71339	1	0
	TRINITY_DN124805_c0_g1	1.57767	1	0
	TRINITY_DN59369_c10_g4	-0.0753281	1	0
	TRINITY_DN57044_c1_g1	-0.0753281	1	0
	TRINITY_DN59296_c1_g2	6.35988	1	0
	TRINITY_DN120704_c0_g1	-0.0753281	1	0
	TRINITY_DN57567_c4_g2	-0.330974	1	0
	TRINITY_DN49808_c0_g1	-0.611293	1	0
	TRINITY_DN131981_c0_g1	-0.0753281	1	0
[truncated: 222,918+ more rows]

## Sheet: Fig. 4
Fig. 4A		dsEGFP			dsDri			dsVvl				P value (dsEGFP vs dsDri)		P value (dsEGFP vs dsVvl)
	Dri	106.184	90.536	103.28	12.91	18.9014	19.704	111.463	123.676	73.0301	128.037	9.51591e-05	***	0.58074
	Vvl	97.7251	115.413	86.8623	35.5224	38.3368	27.8703	37.5478	46.5483	12.2156	25.6459	0.00174672	**	0.00160353	**
Fig. 4B		dsEGFP			dsDri			dsVvl				P (dsEGFP vs dsDri)		P (dsEGFP vs dsVvl)
	AACT	107.753	82.2296	110.017	22.3404	38.6283	16.2412	26.2017	15.3651	13.2837	16.3542	0.00262783	**	0.000168204	***
	HMGS	84.7614	133.93	81.3086	43.5722	21.7861	21.3377	88.3609	48.6826	55.5354	55.1518	0.0184426	*	0.084529
	HMGR	60.498	118.506	120.996	32.4201	35.232	18.1113	24.2316	44.9054	30.6713	38.8224	0.0251253	*	0.0131777	*
	MevK	103.874	92.9697	103.156	65.2854	63.0616	48.4589	53.3971	61.3372	73.9608	52.662	0.00293548	**	0.00177573	**
	MevPK	140.191	95.7534	64.0555	27.4979	44.0555	59.7659	41.3912	42.5548	36.0331	27.6892	0.0788463		0.0206199	*
	MevPDD	69.7305	123.103	107.167	4.01032	3.79399	2.57347	21.4621	24.4831	46.3249	53.9562	0.00365267	**	0.0114571	*
	IPPI	141.896	82.0645	76.04	7.61416	7.40596	10.3294	47.1337	19.2754	40.7488	30.6685	0.0121513	*	0.0182704	*
	FPPS	120.146	111.326	68.5289	80.3731	87.3442	69.9688	235.346	183.373	115.251	154.198	0.281996		0.0792432
	JHMAT	85.8752	121.446	92.6789	1.89759	0.885258	1.00289	1.73408	1.20094	6.08041	2.50389	0.000824812	***	0.000132677	***

## Sheet: Fig. S3
Fig. S3D		pigmentation	no pigmentation	pigmentation (%)	no pigmentation (%)			P valuse
	+/+×+/+	1230	38	97.0032	2.99685		+/+×+/+ vs +/+×+/KO14	0.05607
	+/+×+/KO14	1335	25	98.1618	1.83824		+/+×+/+ vs +/KO14×+/KO14	1.455e-79	***
	+/KO14×+/KO14	899	366	71.0672	28.9328		+/+×+/KO14 vs +/KO14×+/KO14	2.038e-96	***
		pigmentation	no pigmentation	pigmentation (%)	no pigmentation (%)			P valuse
	+/+×+/+	724	88	89.1626	10.8374		+/+×+/+ vs +/+×+/KO15	0.02806
	+/+×+/KO15	978	162	85.7895	14.2105		+/+×+/+ vs +/KO15×+/KO15	2.397e-36	***
	+/KO15×+/KO15	779	418	65.0794	34.9206		+/+×+/KO15 vs +/KO15×+/KO15	1.854e-31	***

## Sheet: Fig. S4
Fig. 4B	Body weight (mg)		P valuse (dsEGFP vs dsDri)				CA diameter (μm)		P valuse (dsEGFP vs dsDri)
	dsEGFP	dsDri	0.443445				dsEGFP	dsDri	0.873953
	42.68	17.92					95	83.6
	69.51	43.47					93.1	80.1
	29.8	41.98					86.4	73.7
	24.32	51.12					80.4	89.8
	46.74	47.16					103	93.2
	44.54	29.18					90.9	85.3
	41.19	21.31					85.3	107
	33.42						72.8

## Sheet: Fig. S６
Fig. 6B		dsEGFP			dsDri			P valuse
	Dri	70.7189	120.595	108.686	33.221	40.6174	29.3243	0.0130452	*
	JHAMT	45.5543	133.391	121.055	2.28076	13.6376	10.4072	0.0299937	*
	Dpp	91.8605	103.348	104.791	73.5867	83.945	91.2259	0.0596092
	Mad	78.5533	108.805	112.642	76.4052	89.6107	92.7708	0.312195
Fig. 6C		dsEGFP					dsDpp			P valuse
	Dri	83.4553	129.153	107.854	91.3246	88.2138	121.342	122.186	99.936	0.285412
	JHAMT	84.45	106.155	128.893	82.1407	98.3618	87.4282	81.5734	128.002	0.950827
	Dpp	89.1034	107.442	72.8778	120.878	109.699	30.0108	11.6917	25.0616	0.000641613	***
	Mad	127.962	123.604	107.603	53.4299	87.4009	136.199	152.174	115.326	0.131339
Fig. 6D		dsEGFP					dsMad			P valuse
	Dri	83.4553	129.153	107.854	91.3246	88.2138	75.7373	109.359	161.225	0.495996
	JHAMT	84.45	106.155	128.893	82.1407	98.3618	72.5059	78.2504	177.297	0.743529
	Dpp	89.1034	107.442	72.8778	120.878	109.699	119.214	125.141	197.733	0.0710995
	Mad	127.962	123.604	107.603	53.4299	87.4009	7.56624	5.31318	7.20789	0.00216538	**
