# Supplementary material for: Dead ringer acts as a major regulator of juvenile hormone biosynthesis in insects
Source: PNAS Nexus. 2024 Sep 30;3(10):pgae435. doi: 10.1093/pnasnexus/pgae435 (PMC11467689; doi:10.1093/pnasnexus/pgae435)
Supplement: pgae435_Supplementary_Data [file pgae435_supplementary_data.zip › Dataset S2.txt]

>R.Mm
DEDTARKWEEQRLG-PGPAHPSDWTFEEQFQLYELDADPKRKEFLDDLFSFMQKRGTPVN
RIPIMAKQVLDLFMLYVLVTEKGGLVEVINKKLWREITKGLNLPTSITSAAFTLRTQYMK
YLYPYECERRGLSSPNELQAAIDSNRREGRRQSFGPVTPLGLAITPAPKIKKEE------
RLPVS-------AAQAAAVQAAEQL-REPPEKKMNIRINSQASESRG-SNSISMSVEMNG
IVYTGVLFAQ
>Anu.Xt
DEEDEKKWDEDRAGLPHTGHPQDWTYEEQFQLYELDGDPKRKEFLDDLFSFMQKRGTPVN
RIPIMAKQVLDLYMLYVLVTEKGGLVEVINKKLWREITKGLNLPTSITSAAFTLRTQYMK
YLYPYECEKRGLSNPNELQAAIDSNRREGRRQSFGQVSALSLGLSSMQKIKKEE------
RIPVS-------AAQ-------EQL-REPPEKKMNIRINSQA-EGRG-TNSISMSVELNG
IVYTGVLFAQ
>I.Is
DDDDERRYHHNPTLTPHSTVSTYASFEEQYVLYELSDDPKRKEFLDDLFTFMQKRGTPVN
RIPIMAKQVLDLYELYRLVVSRGGLVEVINKKIWREITKGLNLPSSITSAAFTLRTQYMK
YLYPYECEKEKLSQPDELQAAIDGNRREGRRSSYSHSSPISLV-----------NSLSL-
------SLY---PQQQEALNLERRL-LDPPSKRTHIKLTSRG-DGRQVDSSMVVTMEING
IMYQGVLFAQ
>Ano.Dp
RDDSSDQLQAHSSDSPQQTDAPSWTFEEQFQLYELNDDAGRKAFLDELFDFMQKRGTPIT
RLPIMAKQVLDLYELYNLVVARGGLVDVINKKLWQEIIKGLHLPSSITSAAFTLRTQYMK
YLYPYECEKEKYSSPNELQAAIDGNRREGRRSSYGHMSPLSLV-----------AELNMS
RIHLW-NIYNSLPPQTEALNLAKEEEREPANKRANIKITSRG-DTRN-DNSLVVSMEING
IVYQGVLFAQ
>Coll.Fc
DDDGSRKLKQGTLGGSDSSTSSTWSFAEQFQLYELSDDMKRKEFLDDLFSFMQKRGTPIN
RLPVMAKNVLDLYELYNLVIARGGLVDVINKKLWQEIIKGLHLPSSITSAAFTLRTQYMK
YLYPYECEKKRLSTPAELQAAIDGNKREGRRASYGQISPLSLV-----------AALELS
RLTLW-NLYGGGPPQQEALNLEEKENGKPPPKRANIKINSRG-DGR--DSSLVVSMEING
IMYVGVLERM
>Od.Ie
GEEESDKLKKESSASSHSSESSTWSFEEQFQLYELSDDPKRKEFLDDLFSYMQKRGTPIN
RLPIMAKQVLDLYELYNLVIARGGLVDVINKKLWQEIIKGLHLPSSITSAAFTLRTQYMK
YLYPYECEKRSLSTPAELQAAIDGNRREGRRSSSGQMSPLSLVMVEYVKLLNKENALEMS
RLTLW-NLYNSAPPQKEALNLEKKE-EEPPSKRANIKIASRG-DGRGSDSSLVVSMEING
VTYQGVLFAQ
>E.Nt
EEISGEKLKQQSSASSHSSESSTWSFEEQFQLYELSDDPKRKDFLDDLFSFMQKRGTPIN
RLPIMAKQVLDLYELYNLVIARGGLVDVINKKLWQEIIKGLHLPSSITSAAFTLRTQYMK
YLYPYECEKRSLSSPTELQAAIDGNRREGRRSSYGQMSPLSLVMAEYVKLLDKENALEMS
RLTLW-NLYHNSPPQREALNLEKKE---NPPKRANIKINSRG-DARE-NSSLVVSMEING
VMYQGVLFAQ
>Or.Sa
-----------SSASSHSSESSTWSFEEQFQLYEINNDPRRKEFLDDLFSFMQRRGTPIN
RLPIMAKSVLDLFELYNLVIARGGLVDVINKKLWQEIIKGLSLPSSITSAAFTLRTQYMK
YLYPYECERRGLSTPQELQAAIDGNRREGRRSSYGHIRVFFLVLAEYLRMLNRETPEELP
RLPLWPALYPPTEPQQEALNLEKRE-SEPPAKRTHISITSRG-EGPGNDNSLIVSMDLNG
MKYQGILFAI
>He.Hh
SREAGRNIIKQSSASSHSSESSTWSFEEQFQLYEISDDPKRKEFLDDLFSFMQRRGTPIN
RLPIMAKSVLDLYELYNLVIQRGGLVDVINKKLWQEIIKGLHLPSSITSAAFTLRTQYMK
YLYPYECEKRRLSTPGELQAAIDGNRREGRRGSYGQSSPLSLVMVEYVKMLNKENPLEMS
RLTLW-NIYNNAETQREALNLE------PPPKRTHIKIAREN-KGGS-ENSLVVSMDING
IVYQGVLFAQ
>He.Nl
EEDSDDKIKRESSSESSTTSSSTWSFEEQFQLYELSDDPKRKEFLDDLFSFMQRRGTPIN
RLPIMAKSVLDLYELYNLVIQRGGLVDVINKKLWQEIIKGLHLPSSITSAAFTLRTQYMK
YLYPYECEKRRLSTPVELQAAIDGNRREGRRGSYGQMSPLSLVMVEYVKFLNKESFSEMS
RLSLW-NLYHGGEPQKEPINLE------PPAKR-HIKISNKG-DGRS-ESSLVVTIDING
IEYRGVVFAQ
>B.Cs
DEDSEDKLKQQSSGSSHSSESSTWSFEEQFQLYEINDDPRRKEFLDDLFSFMQKRGTPIN
RLPIMAKSVLDLYELYNLVIARGGLVDVINKKLWQEIIKGLHLPSSITSAAFTLRTQYMK
YLYTYECEKRQLSTPAELQVAIEGNRREGRRSSYGQMSPLSLVMVDYVKYLRKENALGMS
RLTLW-NLCNNNEPQREALNLETRE-SDPPPKRTHIKIASRG-DGRGIDNSLVVSMEING
VMYQGVLFAQ
>T.Tp
-----------SSASSHSSESSTYSFEEQFQLYEINDDPKRKEFLDDLFSYMQKRNTPIN
RLPIMAKSVLDLYELYKLVIARGGLVDVINKKLWQEIIKGLHLPSSITSAAFTLRTQYMK
YLYPYECQKMHLSTPAELQAAIDGNRREGRRSSYGQMSPLSLVMAEYMKLISKESALEMS
RLTLW-NLYSNNEPQREALNLGKRE-PEVAKRPTHIKINSRG-DGRGQDNSLVVSMDING
IMYQGVLFAQ
>Hy.Am
DEESGEKLKMESSASSHSSESSSWSFEEQFQLYEINDDPKRKEFLDDLFSYMQKRGTPIN
RLPIMAKSVLDLYELYNLVIARGGLVDVINKKLWQEIIKGLHLPSSITSAAFTLRTQYMK
YLYPYECEKRRLSTPAELQAAIDGNRREGRRSSYGQMSPLSLVMVEYVKLLNKESALEMS
RLTLW-NMYNNNEPQREALDLGKRD-TEPPAKRTHIKISNRG-DGRG-DNSLVVSMELNG
VMYQGVLFAQ
>Hy.Mm
DEESGEKLKQESSASSHSSESSSWSFEEQFQLYEINDDPKRKEFLDDLFSYMQKRGTPIN
RLPIMAKSVLDLYELYNLVIARGGLVDVINKKLWQEIIKGLHLPSSITSAAFTLRTQYMK
YLYPYECEKLRLSTPAELQAAIDGNRREGRRSSYGQMSPLSLVVTDYLKLLQRDALAEMS
RLTLW-NMYNNNEPQREALDLGKKD-RETSQKRTHIKISNRG-DGRG-DNSLAVSMEING
MMYQGVLYAQ
>N.Cc
DIDSSDKLKMQSGGSSHSSEGSTWSFEEQFQLYEINDDPKRKEFLDDLFSYMQKRGTPIN
RLPIMAKSVLDLYELYNLVIARGGLVDVINKKLWQEIIKGLHLPSSITSAAFTLRTQYMK
YLYPYECEKRRLSTPAELQAAIDGNRREGRRSSYGQMSPLSLVMVEYVKLLNKENPLEMS
RLTLW-NLYNNNEPQREALNLAKRE-PEPAKRHTNIKITNRG-DARG-DNSLVVSMELNG
VMYQGVLFAQ
>Cole.Tc
DVDSCDKLKMQSSGSSHSSEGSTWSFEEQFQLYEINDDPKRKEFLDDLFSFMQKRGTPIN
RLPIMAKSVLDLYELYNLVIARGGLVDVINKKLWQEIIKGLHLPSSITSAAFTLRTQYMK
YLYPYECEKRRLSTPAELQAAIDGNRREGRRSSYGQMSPLSLVMMEYVKLLNKENQLELS
RITLW-NMYNNNEPQKEALNLSKRE-PEPPPKKTHIKINSRG-DARG-DSSLVVSMELNG
ITYQGVLFAQ
>Cole.Nv
DVDSCDKLKMQSSGSSHSSEGSTWSFEEQFQLYEINDDPKRKEFLDDLFSFMQKRGTPIN
RLPIMAKSVLDLFELYNLVIARGGLVDVINKKLWQEIIKGLHLPSSITSAAFTLRTQYMK
YLYPYECDKRRLSTPQELQAAIDGNRREGRRSSYGQMSPLTLVMLEYVKLLNKEDNLEMS
RITLW-NLYNNNEPQKEALNLSKREQPDPLPKKTHIKINSRG-DSRG-DNSLVVSMELNG
VTYQGVLFAQ
>Cole.Dv
DLDSCDKLKMQSSGSSHSSEGSTWSFEEQFQLYEINDDPKRKEFLDELFSFMQKRGTPIN
RLPIMAKSVLDLYELYNLVIARGGLVDVINKKLWQEIIKGLHLPSSITSAAFTLRTQYMK
YLYPYECEKRRLSTPAELQAAIDGNRREGRRSSYGHVSPLSLVMMEYVKLLNKENHLEMS
RMTLW-NLYNNNEPQKEPINLSKRE-PEPPPKRTHIKINSRG-DARG-DNSLVVSMELNG
ITYQGVLFAQ
>Cole.Ph
DQDSCDKLKMQSSGSSHSSEGSTWSFEEQFQLYEINDDPKRKEFLDDLFSFMQKRGTPIN
RLPIMAKSVLDLYELYNLVIARGGLVDVINKKLWQEIIKGLHLPSSITSAAFTLRTQYMK
YLYPYECEKRRLSTPAELQAAIDGNRREGRRSSYGQMSSLSLVMMEYVKLLNKENQLEMS
RMTLW-NLYNNNEPQKEPMNLSKRE-PEPPAKRTHIKINSRG-DSRG-DNSLLVSMELNG
VTYQGVLFAQ
>D.Pp
DCDSSDKLKMQGSNSSTSSETSGWSFEEQFQLYEINDDPKRKEFLDDLFSFMQKRGTPIN
RLPIMAKSVLDLYELYNLVIARGGLVDVINKKLWQEIIKGLHLPSSITSAAFTLRTQYMK
YLYPYECDKKNLSTPAELQAAIDGNRREGRRSSYGQMSPLSLVMMEYIKLFQSANALEMS
RVAMW-SIYNNNPPQREALNLSKRE-RDPPMKRMQFKITK---SATG-EQQLVVTMEVNG
MLYEGVLFAH
>D.Hi
DCDSSDKLKMQSSNASSSSEASGYSFEEQYQLYEINNDPKRKEFLDDLFSFMQKRGTPIN
RLPIMAKSVLDLYELYNLVIARGGLVDVINKKLWQEIIKGLHLPSSITSAAFTLRTQYMK
YLYPYECEKKNLSTPGELQAAIDGNRREGRRSSYGQMSPLALVMMEYIKFFQPLNALEMS
RVALW-SLYGNNEPQREALNLSKRE-RDPPAKSMQFKLARRG-NSAG-EQQLVVNLEVNG
VHYEGVLFAN
>D.Dm
DCDSVDKLKMQASNSSTSSEASGWSFEEQFQLYEINDDPKRKEFLDDLFSFMQKRGTPIN
RLPIMAKSVLDLYELYNLVIARGGLVDVINKKLWQEIIKGLHLPSSITSAAFTLRTQYMK
YLYPYECEKKNLSTPAELQAAIDGNRREGRRSSYGQMSPLALVMMEYLQLIQAKSA----
QVALW-HMYHNNPQQREALNLSKRE-REPPAKRMQFQVARNG-TGDG-EPQLIVNLELNG
VKYSGVLVAN
>L.Gm
SCESSDPMNSHGSASSSSSEGSGWSFEEQYQLYEISDDPQRKEFLDDLFSFMQKRGTPIN
RLPIMAKSVLDLYELYNLVIARGGLVEVINKKLWQEIIKGLRLPSSITSAAFTLRTQYMK
YLYDYECEKKNLSTRSELDAAIEGNKREGRRAS-GHMQPLSLSVREYMKMIQQQNAMDVS
RLTLW-SIYNNNEPQREALNLSKRE-ACPPAKRAAFKITTRG-DASG-DQQLVVSIELNG
VTYEGVLFPT
>L.Bm
SCESSDQINHQGSASSSSSEGSGWSFEEQYQLYEISDDPQRKEFLDDLFSFMQKRGTPIN
RLPIMAKSVLDLYELYNLVIARGGLVEVINKKLWQEIIKGLRLPSSITSAAFTLRTQYMK
YLYDYECEKKNLSTRSELDAAIEGNKREGRRAS-GHMQPLSLSVREYMKMIQQQNAIDVS
RLTLW-SLYNNNEPQREALNLSKRE-ACPPAKRAAFKITTKG-DASG-DQQLVVSIELNG
VTYEGVLFPS
