# Supplementary material for: Dead ringer acts as a major regulator of juvenile hormone biosynthesis in insects
Source: PNAS Nexus. 2024 Sep 30;3(10):pgae435. doi: 10.1093/pnasnexus/pgae435 (PMC11467689; doi:10.1093/pnasnexus/pgae435)
Supplement: pgae435_Supplementary_Data [file pgae435_supplementary_data.zip › Dataset S3.txt]

(L.Bm:0.00847985388108034484,((D.Pp:0.05490734124130367683,(D.Dm:0.13091075546734232127,D.Hi:0.07139064767001654377):0.02713193254438520455[51]):0.06110459530691546293[97],((N.Cc:0.04801234669525735604,((B.Cs:0.07445899282185529378,(((Coll.Fc:0.21077622952459185157,(Od.Ie:0.06158181847732401015,E.Nt:0.07201354161531799136):0.00649222257218458245[47]):0.01217728608435550072[32],(((Anu.Xt:0.06639526544206596215,R.Mm:0.11971342137294627150):0.57985353658078453432[100],I.Is:0.29349533866407695459):0.13949011784085657562[90],Ano.Dp:0.27327322524336400411):0.05596048919469839844[54]):0.03017883633012225647[75],(Or.Sa:0.26726829317462891256,(He.Nl:0.17221142909649000963,He.Hh:0.11476009651482776963):0.03808927622672481778[76]):0.02096699901263959775[44]):0.00281809857846896652[26]):0.01494745811003278524[40],(T.Tp:0.10711365536801574494,(Hy.Mm:0.10065562369544442389,Hy.Am:0.00000100000050002909):0.04410019628418617582[93]):0.01898218456164501092[35]):0.02484538563364117186[52]):0.00981556168020895729[74],((Cole.Ph:0.02496880918579255648,Cole.Dv:0.02680219101698187376):0.01160247002729242020[76],(Cole.Nv:0.04503037381908735204,Cole.Tc:0.01657667295344130570):0.00616796158275990155[79]):0.02315728573870001403[91]):0.10427737957212662723[100]):0.22528656127553364774[100],L.Gm:0.02493976410512789912);
